# Supplementary material for: Textural and geochemical constraints on andesitic plug emplacement prior to the 2004–2010 vulcanian explosions at Galeras volcano, Colombia
Source: Bull Volcanol. 2018 Dec 7;81(1):1. doi: 10.1007/s00445-018-1260-y (PMC6383983; doi:10.1007/s00445-018-1260-y)
Supplement: Supplementary file 2 — EPMA analyses of groundmass glass and feldspar microlites (XLSX 55 kb) [file 445_2018_1260_MOESM2_ESM.xlsx]

## Sheet: Glass analyses
Online Resource 2: EPMA analyses
Textural and geochemical constraints on andesitic plug emplacement prior to the 2004-2010 vulcanian explosions at Galeras volcano, Colombia, Bulletin of Volcanology
Amelia A. Bain1*, Eliza S. Calder1, Joaquín A. Cortés2, Gloria Patricia Cortés J.3, Susan C. Loughlin4
1Grant Institute, The University of Edinburgh, Edinburgh, UK
2Department of Geography, Edge Hill University, Ormskirk, UK
3Servicio Geológico Colombiano, Observatorio de Manizales, Manizales, Colombia
4The Lyell Centre, British Geological Survey, UK
*Corresponding author: Amelia.Bain@ed.ac.uk
GROUNDMASS GLASS													Average detection limits (ppm)
													Na	Al	Si	K	Ca	Mg	Fe	Mn	P	Ti
Sample name	Na2O	Al2O3	SiO2	K2O	CaO	MgO	FeO	MnO	P2O5	TiO2	Total		749.675	475.632	1476.1	752.692	576.949	873.376	1047.87	154.479	73.2821	91.5214
AB8	3.9295	11.9644	75.3925	4.6371	0.6372	0.105	2.4011	0.0349	0.0891	0.6424	99.8333
AB8	3.8818	12.3339	76.4316	4.7471	0.4848	0.0964	1.8706	0.0383	0.0962	0.6136	100.594		Average measurement standard deviation 3σ (element wt%)
AB8	3.9025	12.1818	74.6435	4.9893	0.565	0.1355	2.1664	0.0355	0.0802	0.6509	99.3506		Na	Al	Si	K	Ca	Mg	Fe	Mn	P	Ti
AB8	3.7806	12.1268	76.1366	4.8324	0.3866	0.2279	1.6295	0.0355	0.0914	0.6431	99.8903		0.197006	0.298695	0.676546	0.203468	0.0886709	0.0386188	0.248864	0.013394	0.00806154	0.010841
AB8	3.9878	12.3908	75.5154	4.3765	0.918	0.144	2.4391	0.0427	0.0846	0.6316	100.531
Median of all analyses	3.9025	12.1818	75.5154	4.7471	0.565	0.1355	2.1664	0.0355	0.0891	0.6424	99.8903		Average measurement standard deviation 3σ (oxide wt%)
													Na2O	Al2O3	SiO2	K2O	CaO	MgO	FeO	MnO	P2O5	TiO2
AB9	3.9057	11.8838	75.5527	5.2148	0.1202	0.1143	1.8894	0.0457	0.1056	0.6284	99.4608		0.265564	0.564384	1.44727	0.245097	0.124068	0.0640377	0.320164	0.0172944	0.0184738	0.0180839
AB9	3.8713	12.1664	75.9631	4.7126	0.5719	0.1494	2.4408	0.0406	0.1219	0.6271	100.665
AB9	4.0776	12.355	75.9921	4.9871	0.3718	0.0697	2.0766	0.0296	0.0887	0.6026	100.651
AB9	3.5935	11.7802	74.8451	4.7658	0.5516	0.1206	2.3895	0.0446	0.092	0.6224	98.8053
AB9	3.844	12.0813	75.6541	4.4487	0.7142	0.1394	2.4844	0.0382	0.0989	0.6266	100.13
Median of all analyses	3.8713	12.0813	75.6541	4.7658	0.5516	0.1206	2.3895	0.0406	0.0989	0.6266	100.13
AB10	3.9195	12.0547	76.0225	4.3673	0.6367	0.2068	1.9686	0.0352	0.0424	0.492	99.7456
AB10	3.8492	11.7994	74.8496	4.5446	0.6383	0.199	2.0172	0.0397	0.0379	0.4863	98.4613
AB10	3.8166	11.879	75.7519	4.6037	0.6414	0.2025	2.1038	0.0347	0.0695	0.4944	99.5975
AB10	3.8241	12.0061	76.5684	4.5751	0.6426	0.244	1.9869	0.0291	0.0424	0.4753	100.394
AB10	4.228	11.9251	76.5056	4.6982	0.7611	0.2244	2.0399	0.0494	0.0606	0.4908	100.983
AB10	4.3064	12.3037	74.5802	4.3844	0.9483	0.2133	2.0475	0.0375	0.0507	0.4917	99.3635
AB10	3.7985	11.7734	75.7958	4.6359	0.702	0.1939	1.9959	0.0406	0.0441	0.4942	99.4743
Median of all analyses	3.8492	11.9251	75.7958	4.5751	0.6426	0.2068	2.0172	0.0375	0.0441	0.4917	99.5975
AB11	3.3938	11.5713	77.3979	5.3882	0.3805	0.1152	1.8885	0.0311	0.0606	0.6155	100.843
AB11	3.3774	11.2652	77.1617	5.2125	0.3549	0.1072	1.8389	0.0288	0.0588	0.6077	100.013
AB11	3.4336	11.6876	77.1835	5.1803	0.3777	0.1139	1.7136	0.0252	0.0667	0.5181	100.3
AB11	3.4723	11.4904	77.0265	5.3345	0.5013	0.0926	1.9373	0.0337	0.0981	0.5743	100.561
AB11	3.5069	11.4076	76.2888	5.2643	0.3735	0.1096	1.7738	0.026	0.0533	0.618	99.4218
AB11	3.6269	11.5092	76.3661	5.4056	0.4072	0.0757	2.0199	0.0322	0.0612	0.6093	100.113
Median of all analyses	3.45295	11.4998	77.0941	5.2994	0.3791	0.1084	1.8637	0.02995	0.0609	0.6085	100.207
AB4	3.9399	12.1568	75.5194	4.2729	0.7625	0.2515	1.9881	0.0446	0.0561	0.5095	99.5013
AB4	4.0085	11.8149	76.2664	4.2254	0.7653	0.1857	2.0611	0.0385	0.0512	0.5111	99.9282
AB4	3.9115	12.0526	75.2673	4.3952	0.8177	0.2172	2.138	0.0467	0.0496	0.4775	99.3733
AB4	3.9352	11.9737	75.8026	4.4393	0.8049	0.2377	2.0913	0.035	0.0721	0.5076	99.8995
AB4	3.84	12.3167	75.2049	4.4023	0.8152	0.2641	1.848	0.0407	0.0771	0.4976	99.3068
Median of all analyses	3.9352	12.0526	75.5194	4.3952	0.8049	0.2377	2.0611	0.0407	0.0561	0.5076	99.5013
AB1	3.0982	13.3583	74.4123	5.4806	0.963	0.179	1.9181	0.0395	0.0475	0.4437	99.9402
AB1	3.2232	13.4731	74.8433	5.4833	1.0713	0.0833	1.7875	0.0258	0.0655	0.4517	100.508
AB1	3.1261	13.2071	74.4679	5.4781	0.9654	0.0898	1.683	0.0273	0.0474	0.4647	99.5569
AB1	3.1539	13.2646	74.5694	5.1984	1.1293	0.117	1.6776	0.0259	0.0596	0.4556	99.6513
AB1	3.2426	13.2903	74.0776	5.3784	1.0305	0.1795	1.9242	0.0345	0.0574	0.4283	99.6434
Median of all analyses	3.1539	13.2903	74.4679	5.4781	1.0305	0.117	1.7875	0.0273	0.0574	0.4517	99.6513
AB2	3.5262	11.7675	76.1355	4.7748	0.782	0.1947	1.7746	0.0273	0.1586	0.745	99.8862
AB2	3.3442	11.3864	76.7691	4.9012	0.4853	0.1436	1.6779	0.0265	0.0692	0.5941	99.3975
AB2	3.7239	11.7054	76.7299	4.9535	0.4648	0.155	1.4817	0.0241	0.0705	0.588	99.8969
AB2	3.5549	11.1404	76.2424	4.9123	0.5848	0.1479	1.6831	0.0342	0.2147	0.5743	99.0889
AB2	3.5266	11.5575	77.3955	4.846	0.8329	0.1466	1.7276	0.0289	0.1756	0.5974	100.835
AB2	3.2641	11.8141	76.1057	4.8035	0.5106	0.1451	1.6555	0.0225	0.0686	0.566	98.9557
AB2	3.5876	11.5183	77.1236	5.0098	0.508	0.1322	1.7279	0.0155	0.0597	0.531	100.214
AB2	3.677	11.9211	75.7805	4.9814	0.6988	0.1281	1.8273	0.029	0.0692	0.5443	99.6566
Median of all analyses	3.54075	11.6314	76.4862	4.90675	0.5477	0.14585	1.70535	0.0269	0.06985	0.58115	99.7714
AB3a	3.4462	11.5634	76.6514	4.8708	0.9852	0.1095	1.5639	0.0134	0.2307	0.5202	99.9547
AB3a	3.3108	11.659	77.6391	5.1363	0.5517	0.1174	1.6603	0.0271	0.0742	0.5635	100.74
AB3a	3.4545	11.348	76.539	5.1132	0.4872	0.1737	1.7422	0.0198	0.0691	0.5393	99.486
AB3a	3.2935	11.6886	76.3481	5.1875	0.5116	0.1162	2.0698	0.0193	0.0535	0.5718	99.86
AB3a	3.3666	11.6153	76.9004	5.1817	0.5052	0.1746	2.1584	0.0276	0.0666	0.5961	100.593
Median of all analyses	3.3666	11.6153	76.6514	5.1363	0.5116	0.1174	1.7422	0.0198	0.0691	0.5635	99.9547
AB5a	3.7919	11.7364	75.269	4.3553	0.7758	0.1848	1.935	0.0274	0.0601	0.4279	98.5636
AB5a	3.8982	11.9531	76.1176	4.623	0.6667	0.1816	1.8843	0.0432	0.0511	0.4249	99.8437
AB5a	3.7492	12.2071	76.4204	4.5708	0.7944	0.1943	2.1456	0.0431	0.0541	0.4871	100.666
AB5a	3.8074	11.9447	76.3004	4.5025	0.6841	0.2373	2.2476	0.0342	0.1018	0.4894	100.349
AB5a	3.7655	11.7458	75.0388	4.4945	0.7604	0.4284	2.1186	0.0574	0.0892	0.4918	98.9902
AB5a	3.7838	11.7768	76.5195	4.4456	0.6545	0.2254	2.0756	0.0381	0.0363	0.4945	100.05
AB5a	3.8544	11.8246	76.1717	4.6265	0.7072	0.2017	1.9694	0.0332	0.051	0.4951	99.9347
Median of all analyses	3.7919	11.8246	76.1717	4.5025	0.7072	0.2017	2.0756	0.0381	0.0541	0.4894	99.9347
AB5b	4.4247	13.0592	74.4131	4.0037	1.4194	0.1745	1.9467	0.0284	0.0956	0.419	99.9842
AB5b	3.9058	12.0782	76.8801	4.4528	0.5941	0.2032	1.9519	0.0425	0.0466	0.5227	100.678
AB5b	3.7293	11.9022	76.2168	4.3695	0.6226	0.179	1.9514	0.0417	0.0512	0.5231	99.5869
AB5b	3.9104	11.9409	76.4081	4.4333	0.6322	0.1819	2.0541	0.0358	0.0606	0.5251	100.182
AB5b	3.9028	12.1149	75.8481	4.3755	0.6621	0.1994	1.9242	0.0644	0.0519	0.5074	99.6506
Median of all analyses	3.9058	12.0782	76.2168	4.3755	0.6322	0.1819	1.9514	0.0417	0.0519	0.5227	99.9842
AB6	3.9561	12.398	74.0871	4.2732	0.83	0.3335	1.9152	0.0507	0.0527	0.5365	98.4329
AB6	4.13	12.2088	74.9032	4.3567	0.8521	0.2642	2.1821	0.0237	0.0539	0.5495	99.5242
AB6	4.024	12.2618	74.068	4.14	0.946	0.2508	2.2808	0.036	0.3211	0.5394	98.8679
AB6	4.1369	12.1883	74.8109	4.0808	0.818	0.2636	2.1474	0.0363	0.0543	0.5525	99.0889
AB6	4.165	12.195	75.307	4.2576	0.7991	0.2566	2.1193	0.0314	0.0509	0.5596	99.7414
AB6	4.2456	12.0332	74.6923	4.353	0.8052	0.254	2.2825	0.0424	0.0539	0.554	99.3159
AB6	4.0276	12.0407	75.3985	4.2257	0.8684	0.241	2.6142	0.0423	0.054	0.5366	100.049
AB6	4.151	12.0909	74.7998	4.2848	0.8537	0.2388	2.4242	0.034	0.0575	0.5272	99.4618
AB6	4.1538	11.9804	74.5116	4.3472	0.8457	0.2111	2.1008	0.0355	0.0648	0.5371	98.7879
Median of all analyses	4.1369	12.1883	74.7998	4.2732	0.8457	0.254	2.1821	0.036	0.054	0.5394	99.3159
AB7	4.0831	12.3965	74.8324	4.1725	0.9421	0.2424	2.0265	0.0533	0.1029	0.5141	99.3659
AB7	4.1637	12.0217	75.3064	4.3902	0.6935	0.2597	2.3421	0.038	0.0619	0.5194	99.7964
Median of all analyses	4.1234	12.2091	75.0694	4.28135	0.8178	0.25105	2.1843	0.04565	0.0824	0.51675	99.5812
AB12	3.3848	11.5537	77.9488	5.1461	0.4001	0.1136	1.5418	0.0306	0.0784	0.5737	100.772
AB12	3.3805	11.7106	77.6524	5.207	0.327	0.1096	1.5279	0.0186	0.0382	0.5254	100.497
AB12	3.3604	11.505	76.8294	5.2372	0.3148	0.102	1.4561	0.0241	0.0573	0.5707	99.4571
Median of all analyses	3.3805	11.5537	77.6524	5.207	0.327	0.1096	1.5279	0.0241	0.0573	0.5707	100.497
AB13	3.7251	11.4411	76.5674	4.7454	0.4823	0.1394	1.8225	0.0429	0.0418	0.4923	99.5004
AB13	3.7412	11.4935	75.581	4.6072	0.5666	0.1645	1.8464	0.0302	0.0969	0.5038	98.6313
AB13	3.9084	11.3433	76.6381	4.5815	0.5836	0.1971	1.7986	0.0354	0.1243	0.6404	99.8508
Median of all analyses	3.7412	11.4411	76.5674	4.6072	0.5666	0.1645	1.8225	0.0354	0.0969	0.5038	99.5004
AB14	3.5621	12.1467	78.0578	5.2196	0.3185	0.0607	0.9599	0.0304	0.0536	0.5205	100.93
AB14	3.3125	11.793	77.2376	5.1484	0.2576	0.0442	1.4641	0.0178	0.057	0.5654	99.8977
AB14	3.3477	11.5361	76.2555	5.1124	0.2574	0.086	1.8914	0.0263	0.0628	0.5779	99.1535
AB14	3.3128	11.5907	77.6777	5.2096	0.2219	0.0383	1.6476	0.0178	0.049	0.5752	100.341
AB14	3.2826	11.7053	77.6687	4.9437	0.3181	0.0776	1.7761	0.0172	0.0603	0.4991	100.349
Median of all analyses	3.3128	11.7053	77.6687	5.1484	0.2576	0.0607	1.6476	0.0178	0.057	0.5654	100.341
AB15	3.4075	10.992	76.2031	5.233	0.4005	0.0938	1.8287	0.0239	0.0831	0.6365	98.9019
AB15	3.4272	11.4679	76.7401	5.4439	0.3822	0.1147	1.7803	0.0196	0.062	0.613	100.051
AB15	3.1248	11.6912	76.3628	5.3428	0.4028	0.0672	2.0016	0.0345	0.082	0.634	99.7437
AB15	3.416	11.5049	77.577	5.206	0.3542	0.0856	1.7626	0.0313	0.0586	0.6372	100.634
AB15	3.424	11.38	76.3985	5.1396	0.4357	0.1379	2.1951	0.0257	0.0863	0.6346	99.8572
Median of all analyses	3.416	11.4679	76.3985	5.233	0.4005	0.0938	1.8287	0.0257	0.082	0.6346	99.8572
AB17	3.9527	11.7962	75.5214	4.5094	0.6405	0.1258	1.9007	0.0252	0.0564	0.4543	98.9825
AB17	3.8931	11.7875	76.7235	4.4959	0.6363	0.1965	2.1037	0.0286	0.0528	0.5184	100.436
AB17	4.2608	12.2426	76.154	4.4487	0.7637	0.165	2.0103	0.0238	0.0687	0.4797	100.617
AB17	4.0552	11.898	76.345	4.4109	0.5842	0.1485	1.8972	0.04	0.0471	0.5291	99.9552
AB17	3.7848	11.7359	76.7944	4.4957	0.5186	0.156	1.6277	0.0322	0.0625	0.5297	99.7377
AB17	3.9156	11.6312	75.696	4.414	0.9725	0.1605	1.9288	0.0362	0.2282	0.5368	99.5196
Median of all analyses	3.93415	11.7919	76.2495	4.4722	0.6384	0.15825	1.91475	0.0304	0.05945	0.52375	99.8465
AB16	3.9962	12.3226	74.8236	4.5219	0.7193	0.1769	2.1439	0.0299	0.0784	0.5813	99.3939
AB16	3.9698	12.3387	75.9343	4.3576	0.6038	0.1756	2.1144	0.0421	0.079	0.5848	100.2
AB16	4.1902	12.0263	75.9137	4.3987	0.6289	0.1894	2.2725	0.043	0.0711	0.5649	100.299
AB16	4.0464	12.0841	75.6138	4.4687	0.6459	0.1614	2.1357	0.0621	0.115	0.5866	99.9197
AB16	4.0057	11.6734	74.0225	4.4359	1.5009	0.162	2.0626	0.0605	0.4254	0.5687	98.9175
AB16	3.8962	11.5371	74.8735	4.4729	0.6615	0.1833	2.193	0.0473	0.0665	0.5808	98.5119
AB16	3.9752	12.1341	75.6637	4.4911	0.6875	0.1933	2.0898	0.0375	0.0649	0.5934	99.9304
Median of all analyses	3.9962	12.0841	75.6138	4.4687	0.6615	0.1769	2.1357	0.043	0.0784	0.5813	99.9197
AB18	3.7758	11.9761	76.2198	4.6935	0.5685	0.1563	1.7238	0.0178	0.0523	0.5071	99.6911
AB18	3.5495	12.0039	76.209	4.6012	0.6563	0.1375	1.8367	0.037	0.0382	0.5201	99.5895
AB18	3.7389	11.7165	76.8331	4.4978	0.6642	0.1236	2.1448	0.0282	0.0658	0.5216	100.334
AB18	3.9489	12.5586	75.7885	4.4404	0.9081	0.1926	1.844	0.0207	0.0606	0.5247	100.287
AB18	3.7183	11.9461	76.6433	4.699	0.5755	0.2348	1.9157	0.0312	0.0664	0.5215	100.352
Median of all analyses	3.7389	11.9761	76.2198	4.6012	0.6563	0.1563	1.844	0.0282	0.0606	0.5215	100.287
AB21	3.3193	11.4798	77.7908	5.2845	0.3846	0.0986	1.8189	0.0115	0.0544	0.4937	100.736
AB21	3.3511	11.331	77.478	5.19	0.4621	0.0873	1.6743	0.0232	0.0592	0.5578	100.214
AB21	3.2039	11.1208	77.1211	5.3023	0.3833	0.1193	1.6185	0.0204	0.0568	0.5657	99.5121
AB21	3.25	11.6199	77.3275	5.2803	0.4932	0.1237	1.5623	0.0302	0.0525	0.5399	100.279
AB21	3.137	11.2304	77.7244	5.4377	0.4069	0.1039	1.6321	0.0134	0.0728	0.5267	100.285
Median of all analyses	3.25	11.331	77.478	5.2845	0.4069	0.1039	1.6321	0.0204	0.0568	0.5399	100.279
AB22	3.2587	11.6903	76.7896	5.0601	0.63	0.0985	1.6136	0.0242	0.0493	0.477	99.6913
AB22	3.2858	11.3469	76.8156	4.9405	0.5708	0.129	1.6237	0.0257	0.0563	0.4551	99.2493
AB22	3.2588	11.5104	76.4582	5.0711	0.6097	0.1643	1.6277	0.0288	0.038	0.44	99.207
AB22	3.1956	11.3746	77.0613	4.8393	0.6084	0.1531	1.5934	0.034	0.0476	0.4571	99.3644
AB22	3.1708	11.3088	76.0187	5.0353	0.5645	0.1727	1.5771	0.0216	0.0484	0.4735	98.3914
AB22	3.0754	11.6489	77.1134	4.8668	0.6731	0.1338	1.6744	0.0387	0.0391	0.467	99.7305
Median of all analyses	3.22715	11.4425	76.8026	4.9879	0.60905	0.14345	1.61865	0.02725	0.048	0.46205	99.3068
AB20	3.0898	11.4183	77.1223	4.9231	0.5832	0.1429	1.6401	0.0285	0.0295	0.4126	99.3903
AB20	3.028	11.0737	77.3368	5.1011	0.4887	0.1538	1.7335	0.0255	0.0311	0.4242	99.3962
AB20	3.2788	11.5599	76.6989	5.0762	0.6061	0.1654	1.6826	0.0248	0.0343	0.444	99.571
AB20	3.1289	11.4657	77.065	5.1901	0.5479	0.1592	1.7048	0.0301	0.0318	0.4298	99.7533
AB20	3.1677	11.2478	76.7535	5.0332	0.5375	0.1499	1.3898	0.032	0.0341	0.4304	98.7758
AB20	3.1945	11.4804	76.8857	4.9678	0.5195	0.1492	1.5715	0.0188	0.0322	0.4404	99.26
Median of all analyses	3.1483	11.442	76.9753	5.0547	0.5427	0.15185	1.66135	0.027	0.032	0.4301	99.3932

## Sheet: Feldspar analyses
Online Resource 3: EPMA analyses
Textural and geochemical constraints on andesitic plug emplacement prior to the 2004-2010 vulcanian explosions at Galeras volcano, Colombia, Bulletin of Volcanology
Amelia A. Bain1*, Eliza S. Calder1, Joaquín A. Cortés2, Gloria Patricia Cortés J.3, Susan C. Loughlin4
1Grant Institute, The University of Edinburgh, Edinburgh, UK
2Department of Geography, Edge Hill University, Ormskirk, UK
3Servicio Geológico Colombiano, Observatorio de Manizales, Manizales, Colombia
4The Lyell Centre, British Geological Survey, UK
*Corresponding author: Amelia.Bain@ed.ac.uk
FELDSPAR MICROLITES													Average detection limits (ppm)
													Na	Al	Si	Ca	Mg	K	Mn	Fe	Sr	Ti
Sample name	Na2O	Al2O3	SiO2	CaO	MgO	K2O	MnO	FeO	SrO	Fe2O3	Total		767.503	597.391	1207.28	943.112	22.7574	66.4201	143.793	141.077	215.911	79.0351
AB2	6.7712	20.2618	65.9564	4.2204	0.0631	2.1088	0.0122	1.0668	0.0818	2.37106	100.543
AB2	6.1762	25.5102	58.0558	8.4409	0.0551	1.3425	0.0084	0.9742	0.101	2.16547	100.664
AB2	5.0749	28.0477	54.5242	11.193	0.0466	0.6983	0.0079	0.9271	0.112	2.06053	100.632		Average measurement standard deviation 3σ (element wt%)
AB2	5.3629	27.5576	54.3569	11.1233	0.0463	0.3583	0.0023	0.929	0.1271	2.06482	99.8637		Na	Al	Si	Ca	Mg	K	Mn	Fe	Sr	Ti
AB2	6.9692	24.5811	60.4797	6.6903	0.0484	0.8356	0.008	0.9226	0.1129	2.0508	100.648		0.214349	0.388611	0.542254	0.261302	0.00240533	0.0119231	0.012129	0.020971	0.0203793	0.00709298
AB2	5.9552	26.6755	56.2653	9.877	0.0447	0.486	0.0102	0.9759	0.1184	2.16919	100.408
AB2	5.6817	27.0429	55.5189	10.3976	0.0479	0.4323	0.0061	0.9784	0.1278	2.17462	100.234
AB2	5.7905	26.9808	56.2998	10.2247	0.0411	0.5156	0.0075	0.8876	0.1165	1.97303	100.864
AB2	3.4245	30.8986	50.6588	14.5665	0.0358	0.2345	0.0108	0.8862	0.124	1.96988	100.84
AB2	5.3553	27.8173	55.0186	10.7686	0.1084	0.3609	0.0094	1.0861	0.1402	2.41396	100.665
AB3a	4.1247	29.8603	52.0284	12.9222	0.0528	0.2656	0.0011	1.0283	0.1237	2.28557	100.407
AB3a	3.8505	29.5314	51.1905	13.6399	0.0496	0.2588	0.0131	1.0146	0.1126	2.25497	99.661
AB3a	5.6959	26.2848	55.0084	9.4937	0.121	0.7657	0.0141	1.2981	0.1027	2.88519	98.7844
AB3a	4.8356	28.4434	54.0861	11.7294	0.0564	0.3922	0.0148	1.1148	0.112	2.47772	100.785
AB3a	4.3352	29.1774	52.0601	12.6742	0.0489	0.2786	0.0125	0.9165	0.1708	2.03708	99.6743
AB3a	5.2928	27.9887	54.7069	11.063	0.048	0.3929	0.0131	0.9015	0.1128	2.00362	100.52
AB3a	5.0454	27.8631	55.4436	10.7964	0.0523	0.5274	0.0083	1.0211	0.1183	2.26955	100.876
AB3a	4.3596	29.4721	53.1421	12.5717	0.0565	0.3072	0.0081	0.9048	0.115	2.01106	100.937
AB3a	5.771	27.2257	55.272	10.2994	0.0434	0.6334	0.0103	0.9029	0.1058	2.00705	100.264
AB3a	4.8394	28.3252	53.8333	11.9932	0.043	0.3046	0.0102	0.7826	0.1252	1.73969	100.257
AB3a	5.7082	26.7645	56.2223	10.036	0.0418	0.5024	0.0034	0.7288	0.1372	1.61988	100.145
AB3a	4.7569	28.588	53.2203	12.1354	0.0519	0.3617	0.0084	0.8806	0.1244	1.9573	100.127
AB3a	7.2168	22.0994	63.1056	4.7239	0.058	2.2116	0.0112	0.9686	0.0924	2.15289	100.487
AB4	6.1031	20.4282	65.1107	4.916	0.2498	0.5884	0.0162	1.1976	0.1266	2.66187	98.7367
AB4	6.8551	21.92	62.6087	5.6028	0.101	1.3758	0.0127	1.0396	0.0865	2.31073	99.6023
AB4	5.7666	26.8875	57.0464	9.7703	0.1055	0.4068	0.007	0.8234	0.1221	1.83005	100.936
AB4	6.2189	25.919	57.2361	9.2042	0.1811	0.4559	0.0185	0.8334	0.1296	1.85236	100.197
AB4	5.8867	22.5815	63.8299	6.5837	0.0659	0.8779	0.0126	0.968	0.104	2.15146	100.91
AB4	5.6245	25.0918	59.8746	7.983	0.0665	0.8071	0.0138	0.9626	0.1258	2.13945	100.55
AB4	4.9729	27.4011	54.291	11.5217	0.0782	0.298	0.007	0.8151	0.1261	1.81175	99.511
AB4	5.561	26.644	55.9731	10.2328	0.048	0.5288	0.0035	0.7692	0.1295	1.70967	99.8899
AB4	5.6406	27.1985	56.3345	10.0228	0.0541	0.5052	0.0063	0.8047	0.1304	1.78859	100.697
AB4	5.1919	27.5813	55.0552	11.0624	0.0602	0.4573	0.0055	0.7805	0.1181	1.73483	100.312
AB4	5.5485	27.2235	56.2137	10.2099	0.0999	0.3634	0.0076	0.7954	0.1239	1.76772	100.586
AB5a	5.4092	27.7597	55.3198	10.6895	0.0433	0.4124	0.0088	0.8545	0.1088	1.89925	100.606
AB5a	5.8541	26.5637	57.0547	9.574	0.064	0.7925	-0.0029	0.873	0.1176	1.94043	100.894
AB5a	5.5626	27.4006	54.3073	10.299	0.0402	0.3855	-0.0015	0.6875	0.1111	1.52809	98.7937
AB5a	3.9378	29.6947	51.8315	13.4296	0.0509	0.6651	0.0113	0.7649	0.1116	1.70023	100.497
AB5a	4.5231	28.6466	52.3042	12.4065	0.0505	0.2472	0.0121	0.837	0.1335	1.86036	99.1608
AB5a	5.7186	26.6864	55.0365	10.1403	0.0411	0.3877	0.005	0.7967	0.1382	1.77086	98.9505
AB5a	6.228	26.2307	56.282	9.5063	0.0417	0.4265	0.0046	0.5326	0.1274	1.18382	99.3797
AB5a	5.6615	26.6074	55.3746	9.82	0.0413	0.301	0.0082	0.678	0.1346	1.50693	98.6266
AB5a	5.9229	25.8166	56.0926	9.2463	0.0378	0.588	0.0095	0.8516	0.0956	1.89296	98.6609
AB5a	5.91	26.916	55.5559	9.5724	0.0471	0.427	0.0037	0.6714	0.1307	1.49235	99.2342
AB5a	4.4004	29.0788	51.8438	12.7069	0.0399	0.2691	0.0051	0.8563	0.1456	1.90326	99.3458
AB5a	5.6852	27.5595	55.2138	10.3599	0.0494	0.7024	0.0046	0.8675	0.1201	1.92813	100.562
AB5a	4.3375	28.927	53.0234	12.5574	0.0575	0.2737	0.0098	0.9211	0.1403	2.04737	100.248
AB5a	6.6119	24.7265	60.5399	7.4744	0.1169	0.5421	0.0064	0.8225	0.1249	1.82834	100.966
AB5a	5.4885	26.9794	55.9568	10.3182	0.0536	0.4958	0.0068	0.849	0.1351	1.88696	100.283
AB6	4.6537	29.0444	53.6302	12.2959	0.0535	0.3316	-0.0001	0.6699	0.1314	1.48892	100.811
AB6	4.4365	29.3649	52.5264	12.8021	0.0723	0.2083	0.0058	0.7573	0.1332	1.68336	100.307
AB6	4.0711	29.4153	52.255	13.1234	0.1011	0.1368	0.0069	0.7041	0.1307	1.56498	99.9443
AB6	5.2063	27.874	54.0623	10.7004	0.0574	0.3381	0.0171	0.8147	0.1387	1.8109	99.2459
AB6	6.3462	24.1728	59.1735	7.5952	0.2772	0.5318	0.0136	1.167	0.1151	2.59382	99.4415
AB6	5.2332	28.1512	54.3668	10.9886	0.0514	0.4273	0.0043	0.8934	0.1136	1.98589	100.289
AB6	5.9949	26.9085	56.2847	9.4006	0.0468	0.4423	0.0152	0.8671	0.1224	1.92728	100.144
AB6	6.6028	22.8354	61.181	5.9811	0.2633	1.8471	0.0315	1.5595	0.0563	3.46624	100.618
AB7	5.5583	26.6125	55.9837	10.3285	0.097	1.068	0.0219	1.0967	0.1113	2.4374	100.878
AB7	5.1134	27.757	54.635	11.416	0.0584	0.6045	0.015	0.9262	0.1304	2.05852	100.656
AB7	6.9835	24.9359	58.8379	7.702	0.0871	1.0513	0.0121	0.9906	0.1143	2.20178	100.715
AB8	6.5806	21.4824	60.6355	6.7988	0.1696	2.3407	0.0303	1.4806	0.0786	3.29095	99.5969
AB8	5.7331	27.2339	55.4777	10.3377	0.0765	0.3652	0.0095	0.8025	0.1285	1.78373	100.165
AB8	3.2004	31.2146	49.6461	15.0117	0.053	0.1448	0.013	0.6887	0.1327	1.53095	100.105
AB8	6.4004	26.2242	57.4906	8.7827	0.0356	0.4512	0.0102	0.7251	0.1094	1.61159	100.229
AB8	5.8662	27.2267	56.6377	9.8399	0.0438	0.4253	0.0038	0.7283	0.1313	1.61874	100.903
AB8	6.8867	25.6117	58.4748	8.2152	0.0446	0.52	0.0149	0.7991	0.102	1.7763	100.669
AB8	5.7294	27.4597	55.4179	10.811	0.0589	0.3736	0.0117	0.7391	0.132	1.64276	100.733
AB8	7.5168	23.6967	61.474	6.1341	0.2611	0.5613	0.0155	0.8998	0.1163	1.99991	100.675
AB8	5.5626	27.1493	55.641	10.4698	0.0408	0.5287	0.0191	0.8067	0.1005	1.79317	100.318
AB9	5.9353	27.0306	55.9405	9.5139	0.1564	0.9378	0.0153	0.9943	0.0945	2.21008	100.619
AB9	6.2074	26.7244	57.3783	9.3051	0.0428	0.4406	0.012	0.6359	0.1323	1.41343	100.879
AB9	7.3765	23.3423	60.5704	6.4182	0.0373	0.5066	0.0069	0.7043	0.1237	1.56555	99.0863
AB9	5.8983	26.8397	56.6754	9.7294	0.0744	0.3824	0.0084	0.8922	0.1194	1.98303	100.62
AB9	5.2701	27.6352	54.941	10.7508	0.073	0.3036	0.0175	0.7563	0.1564	1.68079	99.9039
AB9	6.1176	26.1438	57.3411	9.3387	0.0569	0.4168	0.0097	0.7034	0.1304	1.56327	100.258
AB9	6.138	26.2482	56.7512	9.1474	0.089	0.3987	0.0064	0.9178	0.1397	2.03994	99.8364
AB9	4.9132	27.8821	53.8297	11.3485	0.0499	0.3294	0.0107	0.7061	0.1246	1.56956	99.1941
AB9	5.8692	26.6073	56.3841	9.6595	0.0754	0.3943	0.0081	0.718	0.1205	1.59586	99.8367
AB9	4.6823	28.6666	53.5541	11.9959	0.0543	0.2906	0.0033	0.7377	0.1407	1.63961	100.126
AB10	5.2327	27.6745	53.9752	11.1385	0.0431	0.3688	0.0051	0.7764	0.1216	1.72568	99.3359
AB10	5.976	26.0049	56.336	9.2509	0.0485	0.6435	0.0072	0.8817	0.1234	1.95987	99.2721
AB10	4.7431	28.089	53.2206	11.7027	0.2575	0.3875	0.017	1.1272	0.1349	2.50517	99.6794
AB10	6.1225	26.0696	56.6994	8.9961	0.0552	0.9055	0.0065	0.941	0.11	2.09169	99.9058
AB10	5.938	23.0454	62.0222	6.8439	0.0473	0.7392	0.0138	0.7991	0.1199	1.7763	99.5689
AB10	5.8096	26.783	56.2168	9.3887	0.4726	0.4139	0.0311	1.3181	0.1082	2.92952	100.542
AB10	5.7324	27.3072	56.1804	10.0869	0.044	0.5314	0.0013	0.7547	0.1263	1.67736	100.765
AB10	5.7306	26.717	54.9965	10.096	0.0381	0.4977	0.0138	0.7287	0.1293	1.6196	98.9476
AB10	6.3999	25.6656	56.9823	8.9364	0.0681	0.427	0.0089	0.7249	0.1407	1.61131	99.3537
AB11	6.5946	25.7589	58.2647	7.88	0.0263	0.7417	0.0013	0.6952	0.1113	1.54525	100.074
AB11	7.5837	21.8331	61.64	4.7005	0.0735	2.3274	0.0078	1.1291	0.0642	2.50975	99.3593
AB11	6.4051	25.95	56.4366	9.1577	0.0278	0.6415	-0.0002	0.7016	0.1092	1.55955	99.4295
AB11	5.9462	27.0778	55.834	9.4718	0.0318	0.8006	0.0089	0.7267	0.104	1.61531	100.002
AB11	7.3526	20.8974	64.0245	4.021	0.0317	1.8032	0.0021	0.8597	0.0823	1.91069	99.0745
AB11	6.3436	17.2452	66.5371	2.7683	1.0928	2.7893	0.0707	2.6401	0.0487	5.86818	99.5357
AB11	5.7876	27.6056	54.9776	10.5198	0.04	0.425	0.0092	0.7565	0.1392	1.68165	100.261
AB11	7.1189	24.3675	59.0818	7.0682	0.0257	1.2799	0.0012	0.9572	0.0965	2.12744	99.9969
AB11	6.4413	20.673	66.1364	4.2633	0.0267	1.3156	0.0159	0.9182	0.0891	2.0408	99.8794
AB12	7.8221	20.9925	65.1764	3.4361	0.0282	2.5098	0.0058	0.8562	0.0648	1.90297	100.892
AB12	6.6442	24.1974	59.2353	7.2782	0.0371	1.7722	0.0094	0.8672	0.0927	1.92728	100.134
AB12	2.7131	31.8137	48.9429	15.2762	0.0173	0.3183	0.0118	0.7298	0.106	1.62217	99.9291
AB12	2.8561	31.4836	49.2163	15.0952	0.0186	0.1213	0.0133	0.6675	0.1327	1.48377	99.6047
AB12	6.9743	19.8502	65.2706	3.5198	0.0423	2.0899	0.006	0.9407	0.078	2.09084	98.7718
AB13	4.3645	28.8823	52.1088	12.6552	0.0391	0.2739	0.0109	0.8675	0.1348	1.92813	99.337
AB13	6.1613	26.5664	56.2207	9.7396	0.0572	0.3673	0.0082	0.8298	0.1216	1.84435	100.072
AB13	4.9838	27.6412	53.837	11.5394	0.0564	0.3088	0.0104	0.8662	0.1354	1.92527	99.3785
AB13	4.8258	23.9392	58.2782	8.5359	0.5689	2.0425	0.0297	1.77	0.0686	3.93404	100.059
AB13	6.4772	26.0638	57.251	8.1147	0.0632	1.5124	0.0084	1.0419	0.0873	2.31588	100.62
AB14	6.3541	25.9764	57.0314	9.0194	0.023	0.8357	0.0035	0.9235	0.0978	2.05252	100.265
AB14	7.5055	23.5912	60.5317	6.1975	0.1992	0.6037	0.016	0.9802	0.1212	2.17862	99.7462
AB14	6.9097	24.9658	59.5816	7.4988	0.025	0.5899	0.0145	0.838	0.1039	1.86265	100.527
AB14	5.9856	26.4427	56.1018	9.6832	0.029	1.2204	0.0119	0.9617	0.1077	2.13773	100.544
AB14	4.5396	25.2564	59.5831	7.9078	0.0272	0.4731	0.0068	0.9276	0.102	2.06167	98.8236
AB14	7.2141	19.6282	66.6059	3.2637	0.0212	1.7912	0.0126	0.9292	0.074	2.0651	99.5401
AB15	6.5163	25.52	57.8004	7.5536	0.0362	1.3065	0.0043	0.969	0.0946	2.15374	99.8007
AB15	5.7442	26.0528	55.5258	9.2898	0.0349	0.9332	0.0127	0.9649	0.1211	2.14459	98.6795
AB15	5.9212	26.7988	55.8638	9.7675	0.0431	0.6626	0.013	1.1541	0.1345	2.56522	100.359
AB15	4.3146	29.5381	52.4105	12.143	0.036	0.3798	0.0134	0.8182	0.1346	1.81862	99.7883
AB15	6.3491	25.967	57.0664	8.9446	0.0356	1.3459	0.0135	0.9334	0.0997	2.07482	100.755
AB15	6.9106	24.9961	58.1299	7.3743	0.0263	0.7753	0.0078	0.8138	0.0956	1.80889	99.1297
AB15	7.6551	22.7584	61.2651	4.8079	0.0557	2.5213	0.0127	1.1672	0.0777	2.5941	100.321
AB15	5.6373	26.5666	55.2505	10.2379	0.0439	1.4874	0.0076	1.0286	0.0847	2.28614	100.344
AB5b	6.3577	26.228	57.524	8.7875	0.0592	0.8148	0.0065	0.831	0.1123	1.84692	100.721
AB5b	5.5896	27.0559	56.2387	10.1499	0.0566	0.398	0.0081	0.8228	0.135	1.82891	100.455
AB5b	4.9469	28.655	53.2958	11.6294	0.1816	0.3928	0.0101	0.9681	0.1219	2.15174	100.201
AB5b	6.8419	24.8586	58.8522	7.9347	0.0439	0.6166	0.0058	0.7749	0.1233	1.72225	100.052
AB5b	6.9576	24.6971	59.1741	7.5795	0.0586	1.0886	0.0077	0.9138	0.0947	2.03107	100.572
AB5b	5.9747	26.4735	55.9105	9.5765	0.0422	0.5579	0.0023	0.6829	0.1216	1.5178	99.342
AB5b	4.9627	28.2829	54.2011	11.214	0.0553	0.3368	0.0096	0.8271	0.1502	1.83835	100.04
AB5b	6.4607	24.4302	58.9697	7.57	0.0746	1.6597	0.0169	1.04	0.0714	2.31159	100.293
AB5b	4.8266	28.53	54.3999	11.4449	0.0904	0.2545	0.0207	0.8533	0.1485	1.89639	100.569
AB17	5.4203	27.3773	55.0374	10.2387	0.7301	0.3788	0.0334	1.4538	0.1301	3.23147	100.87
AB17	4.3482	29.3669	51.8202	12.8065	0.0466	0.5013	0.002	0.8563	0.1389	1.90326	99.9534
AB17	5.8104	27.7001	53.4668	10.5711	0.0534	0.3925	0.0163	0.7915	0.1131	1.75914	98.9561
AB17	6.1663	26.8446	56.5409	9.3122	0.0457	0.4158	-0.0021	0.6417	0.1437	1.4263	100.136
AB17	4.8194	28.3141	53.4449	11.6872	0.0476	0.4091	0.0074	0.7971	0.1256	1.77172	99.7002
AB17	5.8636	27.4345	54.888	10.0033	0.0488	0.3863	0.0172	0.6821	0.1232	1.51609	99.4843
AB17	6.3632	24.3514	58.8698	7.408	0.0728	1.4537	0.0085	1.0733	0.0892	2.38565	99.8759
AB17	6.3507	26.36	56.6949	8.3781	0.0416	0.5415	0.0166	0.8162	0.1095	1.81404	99.3379
AB17	3.5842	30.4085	50.7385	13.7338	0.0701	0.1567	-0.0089	0.7468	0.1529	1.65992	99.631
AB17	5.6145	26.997	54.7149	9.7175	0.0492	0.4121	0.0051	0.8941	0.1195	1.98732	98.5877
AB17	5.8436	27.2436	56.6012	9.7285	0.0397	0.5625	0.0035	0.7376	0.1188	1.63961	100.93
AB17	4.472	28.9127	52.6045	12.2039	0.0647	0.2794	0.0116	0.939	0.1267	2.08712	99.6602
AB16	5.2351	28.264	53.8345	10.8734	0.0473	0.5902	0.0088	0.8748	0.1187	1.94443	99.9201
AB16	6.1787	22.3331	60.9247	5.9453	0.067	1.3837	-0.0052	1.1144	0.0941	2.47686	98.1932
AB16	5.153	28.0777	53.8123	11.2138	0.05	0.2501	0.0066	0.9224	0.1514	2.05023	99.6801
AB16	5.6361	28.1652	54.3632	10.501	0.146	0.3217	0.0147	0.8987	0.1576	1.99762	100.256
AB16	5.7938	27.464	55.8106	10.0289	0.0498	0.3829	0.0002	0.8771	0.1227	1.94958	100.581
AB16	6.0231	26.7058	55.0892	9.2282	0.0484	0.5115	0.0045	0.8641	0.1193	1.9207	98.6531
AB16	5.3593	27.4285	54.5592	10.7798	0.0538	0.3404	0.0061	0.8248	0.1262	1.8332	99.5318
AB16	5.7097	27.3238	55.4898	9.6957	0.0545	0.4348	0.005	0.7449	0.1371	1.65563	99.6441
AB16	5.8679	27.2957	55.6578	9.9646	0.0837	0.4955	0.01	0.9104	0.1203	2.02335	100.457
AB16	5.2783	28.0605	54.4454	10.7377	0.0655	0.4433	0.0112	0.832	0.116	1.84921	100.044
AB18	6.517	24.8964	58.054	7.7871	0.048	0.4493	0.0104	0.7359	0.1523	1.63561	98.6975
AB18	3.5993	30.9432	49.9382	14.079	0.0413	0.3013	-0.0043	0.8368	0.113	1.86008	99.8919
AB18	5.8895	27.4502	55.6956	9.3016	0.0376	0.4644	-0.0035	0.5687	0.1292	1.26388	99.5657
AB18	5.8415	28.0273	54.4992	10.4698	0.0532	0.4061	0.001	0.7406	0.119	1.64619	100.204
AB18	6.5625	26.7851	57.4279	8.5495	0.0411	0.6862	-0.0048	0.7701	0.1154	1.71167	100.974
AB18	6.6632	25.3522	58.4145	8.0153	0.05	1.1335	0.0162	0.776	0.103	1.72483	100.629
AB18	4.7183	29.105	53.1544	11.8377	0.0517	0.6656	0.0042	0.9137	0.1444	2.03079	100.689
AB18	2.6376	31.9824	48.1287	16.0894	0.0311	0.1568	0.0027	0.778	0.1516	1.72911	99.9897
AB18	4.4381	29.4529	51.8455	12.4407	0.0445	0.3949	0.0097	0.8247	0.1084	1.83291	99.5959
AB18	6.4891	25.9404	56.9401	8.4609	0.0252	0.5706	-0.0031	0.5708	0.1223	1.26874	99.1382
AB18	5.8148	27.327	55.8062	9.8427	0.0295	0.5702	0.0114	0.648	0.1178	1.44031	100.195
AB21	5.6048	27.5904	55.0667	10.1933	0.038	0.4072	0.0009	1.0076	0.1149	2.23953	100.071
AB21	5.7197	27.5423	55.089	9.9123	0.0444	0.3832	0.0143	0.9393	0.1358	2.08798	99.8238
AB21	5.0332	28.6502	53.3644	11.4284	0.053	0.3187	0.0053	0.8762	0.1476	1.94758	99.9244
AB21	6.8052	26.1234	56.5407	8.275	0.0476	0.5158	0.0052	0.8544	0.1017	1.89925	99.314
AB21	3.8497	30.0234	50.4927	13.1594	0.033	0.2601	0.0053	0.9354	0.1395	2.07911	98.9347
AB21	6.0051	26.9952	55.1867	9.3858	0.0398	0.4937	0.0102	0.8346	0.1219	1.85493	99.1258
AB21	5.1262	28.0697	53.9085	11.3935	0.0422	0.354	0.0007	0.9606	0.0979	2.13516	99.9912
AB21	5.7923	27.1964	54.95	10.1974	0.0381	0.4804	0.0166	0.9071	0.1159	2.0162	99.7537
AB21	6.8407	25.1919	57.5179	8.0304	0.0331	0.5396	0.0015	0.8429	0.1276	1.87352	99.166
AB21	5.0297	28.4837	53.6548	11.4227	0.0339	0.3742	0.0089	0.8856	0.1192	1.96845	100.049
AB21	4.7759	29.2417	52.5916	12.0081	0.0458	0.3142	0.0084	1.0118	0.1259	2.24896	100.175
AB21	7.0973	25.3279	57.6435	7.0623	0.0297	0.7326	0.0086	0.8018	0.0699	1.7823	98.816
AB21	6.1747	26.4775	55.3643	9.0325	0.048	1.1779	0.0076	0.9791	0.0882	2.17633	99.5077
AB21	5.4458	27.5272	54.5431	10.1387	0.0402	0.3965	0.0016	0.8459	0.0992	1.88038	99.0876
AB21	5.2113	28.5126	53.8538	11.1365	0.0445	0.3763	0.0131	0.8023	0.1267	1.78344	100.127
