# Supplementary material for: Textural and geochemical constraints on andesitic plug emplacement prior to the 2004–2010 vulcanian explosions at Galeras volcano, Colombia
Source: Bull Volcanol. 2018 Dec 7;81(1):1. doi: 10.1007/s00445-018-1260-y (PMC6383983; doi:10.1007/s00445-018-1260-y)
Supplement: Supplementary file 6 — SIMS analyses of groundmass glass volatiles (XLSX 132 kb) [file 445_2018_1260_MOESM6_ESM.xlsx]

## Sheet: Sheet1
Online Resource 6: SIMS analyses - groundmass glass
Red indicates excluded analyses
Textural and geochemical constraints on andesitic plug emplacement prior to the 2004-2010 vulcanian explosions at ABeras volcano, Colombia, Bulletin of Volcanology
Amelia A. Bain1*, Eliza S. Calder1, Joaquín A. Cortés2, Gloria Patricia Cortés J.3, Susan C. Loughlin4
1Grant Institute, The University of Edinburgh, Edinburgh, UK
2Department of Geography, Edge Hill University, Ormskirk, UK
3Servicio Geológico Colombiano, Observatorio de Manizales, Manizales, Colombia
4The Lyell Centre, British Geological Survey, UK
*Corresponding author: Amelia.Bain@ed.ac.uk
				Last 8 cycles									First 3 cycles (of the last 8) only									Final results
Sample name	Textural type	Eruption date	Instrument	H2O (wt %)	MgO (wt%)	CO2 (ppm)	O (wt%)	OH	F (ppm)	Ca (wt%)	S (ppm)	Cl (ppm)	H2O (wt%)	MgO (wt%)	CO2 (ppm)	O (wt%)	OH	F (ppm)	Ca (wt%)	S (ppm)	Cl (ppm)	Summary F (ppm)	Median F (ppm)	Summary S (ppm)	Median S (ppm)	Summary Cl (ppm)	Median Cl (ppm)	Summary CO2 (ppm)	Summary H2O (wt%)	Median H2O (wt%)	Median CO2 (ppm)	Storage pressure (Mpa) @980°C (VolatileCalc, Newman & Lowenstern 2002)
																																		2σ F (ppm)	2σ S (ppm)	2σ Cl (ppm)	2σ CO2 (ppm)	2σ H2O (wt%)
AB2	Dense	11/12 August 2004	Cameca 1270	0.0334951	0.0682625	126.952	37.2478	-0.000423636	18.7992	0.300371	3.72832	23.3801	0.0717937	0.160693	182.739	42.7511	0.10149	38.3977	0.649509	6.42662	34.3832
			Cameca 1270	0.0970297	0.807974	15.5579	43.0122	0.0619356	40.2337	2.12044	11.5775	49.3487										40.2337		11.5775		49.3487		15.5579	0.0970297
			Cameca 1270	0.108117	0.316063	4.44412	45.3833	0.0608058	42.8109	2.87594	11.4462	46.2689										42.8109		11.4462		46.2689		4.44412	0.108117
			Cameca 1270	0.0860516	1.07904	1.35298	41.4465	0.0568186	39.4526	2.07468	9.53819	42.8711										39.4526		9.53819		42.8711		1.35298	0.0860516
			Cameca 1270	0.163488	0.790516	514.136	47.8965	0.216049	335.748	7.6455	3.59609	283.925	0.569679	1.37562	1897.72	49.1148	0.697662	142.237	2.92562	5.69217	261.389
			Cameca 1270	0.107418	1.07507	10.9849	47.7994	0.0862908	211.942	4.5775	3.50049	234.444										211.942		3.50049		234.444		10.9849	0.107418
			Cameca 1270	-9.82714e-05	0.16664	881.334	71.0586	-0.0570884	7.21849	26.3415	1.0811	65.8892	-0.00628822	0.108933	2157.65	76.478	-0.0951549	4.27175	26.5248	1.7402	137.28
			Cameca 1270	0.09323	0.291363	1.92605	44.7112	0.0496073	45.2816	3.06682	12.362	45.7722										45.2816		12.362		45.7722		1.92605	0.09323
			Cameca 1270	0.101392	1.2352	0.632663	42.73	0.0584171	46.3316	2.74104	11.1317	51.549										46.3316		11.1317		51.549		0.632663	0.101392
			Cameca 4f	0.137884	0.177721		46.716		62.906	1.34441		78.146										62.906				78.146			0.137884
			Cameca 4f	0.114407	0.905324		44.607		52.197	1.1108		74.57										52.197				74.57			0.114407
			Cameca 4f	0.269637	0.101557		50.3014		120.751	2.61138		227.729										120.751				227.729			0.269637
			Cameca 4f	0.618916	2.8823		46.574		632.295	3.24749		1342.57
			Cameca 4f	0.0754466	0.783916		44.8809		108.441	0.683989		164.978										108.441	49.2643		11.289	164.978	63.0595		0.0754466	0.104405	3.18509	0.624805
AB3a	Dense	11/12 August 2004	Cameca 1270	0.0848191	7.26781	1.83716	45.1427	0.147884	419.283	6.86743	24.1612	345.493	0.109488	3.55092	4.8245	49.1433	0.222177	398.669	3.77362	32.6068	335.421	398.669		32.6068		335.421		4.8245	0.109488
			Cameca 1270	0.0757488	14.2861	1.97414	41.6708	0.139847	638.129	5.90485	19.3214	458.634	0.108757	6.98542	2.41198	48.9572	0.243318	885.877	3.5342	26.3713	906.909
			Cameca 1270	0.0762117	0.263351	1.94868	53.1114	0.103059	100.414	7.71414	11.4108	106.204	0.104074	0.370141	0.660443	51.0507	0.213855	88.1256	2.86496	15.5477	95.5823	88.1256		15.5477		95.5823		0.660443	0.104074
			Cameca 1270	0.151952	2.43176	380.864	47.4662	0.24314	625.412	8.42425	31.7897	539.483	0.254329	1.72395	389.818	51.6779	0.514978	241.377	4.25889	23.0875	271.831
			Cameca 1270	0.308898	19.6055	332.173	40.4585	0.297137	266.022	5.99168	12.523	216.589	0.199194	21.31	193.778	43.8688	0.337797	787.72	5.92017	20.936	621.735
			Cameca 1270	0.0746513	0.353057	1.2992	46.5852	0.0800725	69.0392	3.06518	14.1592	85.3002										69.0392		14.1592		85.3002		1.2992	0.0746513
			Cameca 1270	0.816646	4.48672	686.168	43.8579	0.846478	124.468	7.64305	42.8075	172.379	0.694544	4.99833	800.585	49.5072	0.978954	86.6606	10.085	75.0926	194.149
			Cameca 1270	0.0800948	0.386061	3.65704	45.7852	0.092234	61.2276	2.00933	15.6858	77.4146										61.2276		15.6858		77.4146		3.65704	0.0800948
			Cameca 1270	0.0827993	0.28845	26.7572	45.7922	0.0583776	77.5168	4.63504	27.716	83.7988										77.5168	77.5168	27.716	15.6858	83.7988	85.3002	26.7572	0.0827993	0.0827993	3.65704	0.706055
AB3b	Dense	11/12 August 2004	Cameca 1270	0.341322	0.28439	554.473	54.3674	0.748977	472.267	5.31647	9.96073	415.956	0.187237	0.392133	10.2403	54.3164	1.02982	226.611	2.16271	12.6909	219.99	226.611		12.6909		219.99		10.2403	0.187237
			Cameca 1270	0.217737	0.380965	20.5051	48.3183	0.53184	60.9193	1.71755	10.25	86.6963										60.9193		10.25		86.6963		20.5051	0.217737
			Cameca 1270	0.081148	0.19127	3.85009	51.2487	0.267619	43.4814	4.64559	4.60077	67.0006	0.100603	0.452521	3.03631	58.2524	0.579079	39.1079	3.62483	4.96194	63.4251	39.1079		4.96194		63.4251		3.03631	0.100603
			Cameca 1270	0.152485	0.38079	15.0657	47.3897	0.293221	85.3863	2.13428	15.937	147.049										85.3863		15.937		147.049		15.0657	0.152485
			Cameca 1270	0.335149	0.216807	1000.68	51.1053	0.44726	36.2437	5.32218	10.5699	108.188	0.25881	0.370586	48.4262	52.8457	0.627168	41.2195	2.14006	18.2124	83.1009	41.2195		18.2124		83.1009		48.4262	0.25881
			Cameca 1270	0.2541	0.828907	2638.74	53.7259	0.337942	145.187	9.35397	10.1588	166.798	0.595396	0.18797	2597.94	61.8414	1.01062	220.464	9.24634	14.6669	262.052		60.9193		12.6909		86.6963			0.187237	15.0657	2.96797
AB4	Inflated	11/12 August 2004	Cameca 1270	0.749424	3.71732	17.0193	44.5792	0.719936	474.885	3.65326	7.36713	1218.79										474.885		7.36713		1218.79		17.0193	0.749424
			Cameca 1270	0.443428	1.41463	10.1656	55.1742	0.282169	305.002	10.3088	-1.13894	719.228	0.514573	1.0739	11.7819	57.0939	0.521993	312.783	8.81067	1.27358	766.192
			Cameca 1270	0.756445	1.87466	21.5477	43.2791	0.640718	483.327	3.95634	11.5511	1195.55										483.327		11.5511		1195.55		21.5477	0.756445
			Cameca 1270	0.553208	15.561	14.26	41.8423	0.526494	507.01	4.18741	5.64691	1230.44	0.60131	11.6018	14.2649	46.4265	0.746926	607.455	4.0956	9.79945	1241.89
			Cameca 1270	0.646267	0.417036	3114.52	46.3131	0.537361	357.553	5.79392	5.14613	1125.42	0.770814	2.02673	3766.31	48.4609	0.973355	302.254	4.05065	5.25391	999.916
			Cameca 1270	0.642083	5.63762	25.9484	42.6545	0.554653	465.539	4.2066	4.18104	1052.51										465.539	474.885	4.18104	7.36713	1052.51	1195.55	25.9484	0.642083	0.749424	21.5477	9.7793
AB5a	Inflated	21 November 2004	Cameca 1270	0.51301	0.542482	154.68	44.6869	0.437758	306.127	2.51524	5.84699	760.856										306.127		5.84699		760.856		154.68	0.51301
			Cameca 1270	0.510518	0.467726	12.325	48.9187	0.457126	247.191	4.27574	4.41732	518.043										247.191		4.41732		518.043		12.325	0.510518
			Cameca 1270	0.167601	0.694935	6.35628	60.9118	0.165892	762.801	13.9495	2.98321	1342.3	0.304509	0.879999	7.92611	61.1746	0.393273	961.776	8.62518	4.76135	1871.08
			Cameca 1270	0.592919	0.581706	12.2709	48.4637	0.505015	329.021	3.26444	4.09297	854.309										329.021		4.09297		854.309		12.2709	0.592919
			Cameca 1270	0.364663	0.771557	86.7864	37.9217	0.477125	319.924	3.98349	3.53795	813.97	0.366523	1.39357	78.0462	46.8666	0.686569	534.111	4.44895	3.49047	995.811
			Cameca 1270	0.606798	0.8148	32.5777	47.2193	0.536599	406.836	3.09206	4.25792	896.518										406.836	317.574	4.25792	4.33762	896.518	807.582	32.5777	0.606798	0.552965	22.4514	7.16211
AB5b	Scoriaceous	21 November 2004	Cameca 1270	0.511393	0.967699	844.071	44.6502	0.374509	303.597	5.38457	3.62915	683.408	0.344635	1.75667	419.548	54.2088	0.329625	436.329	8.16299	6.60311	827.79
			Cameca 1270	0.321639	0.601388	4.5937	50.595	0.241949	347.892	7.183	2.26822	619.598	0.271349	0.509843	3.29128	56.5306	0.269206	249.617	7.95656	1.45587	542.533
			Cameca 1270	0.141079	4.056	5.40495	51.4896	-0.0258509	298.372	14.1955	-4.48461	447.732	0.260625	2.58731	8.79536	54.8238	0.224492	456.561	9.43551	-0.194857	703.112
			Cameca 1270	0.336614	3.60822	5.1918	41.7557	0.29241	416.989	3.35064	4.21497	993.938	0.38144	1.82476	5.25126	47.5209	0.449212	450.303	2.91005	5.28636	968.612	450.303		5.28636		968.612		5.25126	0.38144
			Cameca 1270	0.233446	0.301254	47.5123	52.457	0.164206	168.441	10.2428	3.32741	669.603	0.093429	0.179742	107.529	62.4667	-0.00400462	72.6128	13.8009	3.21592	312.226
			Cameca 1270	0.221882	0.676328	10.9676	50.656	0.154772	357.628	9.22978	2.68348	1286.16	0.360896	0.83155	5.07218	50.5215	0.416905	365.474	4.70415	7.08743	1411.77	365.474		7.08743		1411.77		5.07218	0.360896
			Cameca 4f	0.318461	0.262506		44.8529		389.65	0.548482		1719.26										389.65				1719.26			0.318461
			Cameca 4f	0.389927	1.04194		45.6652		485.076	0.989215		1655.62										485.076				1655.62			0.389927
			Cameca 4f	0.353873	0.291016		45.157		625.137	0.648162		1302.43										625.137	450.303		6.18689	1302.43	1411.77		0.353873	0.360896	5.16172	2.27344
AB6	Inflated	21 November 2004	Cameca 1270	0.765163	0.705168	20.2247	45.6522	0.762955	504.77	3.48836	4.02426	1153.69										504.77		4.02426		1153.69		20.2247	0.765163
			Cameca 1270	0.810671	0.766568	21.1724	44.9765	0.797217	502.8	2.89895	3.81437	1220.83										502.8		3.81437		1220.83		21.1724	0.810671
			Cameca 1270	0.714709	1.89437	19.0999	43.8867	1.0935	643.718	3.90882	4.46343	1487.21										643.718		4.46343		1487.21		19.0999	0.714709
			Cameca 1270	0.6978	0.72963	17.5462	46.9422	0.681823	489.043	4.92626	1.7221	1116.25										489.043		1.7221		1116.25		17.5462	0.6978
			Cameca 1270	0.672031	0.808563	18.5275	46.2453	0.712841	476.355	4.0156	2.52036	1067.71										476.355		2.52036		1067.71		18.5275	0.672031
			Cameca 1270	0.766695	0.703537	20.2297	45.3704	0.739222	497.54	3.52305	2.9516	1173.29										497.54	500.17	2.9516	3.38298	1173.29	1163.49	20.2297	0.766695	0.739936	19.6623	9.27539
AB7	Inflated	21 November 2004	Cameca 1270	0.724234	0.814806	24.0951	42.6922	0.74515	564.565	2.94529	5.73762	1391.34										564.565		5.73762		1391.34		24.0951	0.724234
			Cameca 1270	0.00124854	0.103685	2018.35	62.683	-0.106586	92.7895	19.2857	0.969387	178.081	0.0175035	0.119916	2890.08	68.0685	-0.128533	258.04	19.117	0.505095	471.454
			Cameca 1270	0.309979	1.9572	195.465	95.2591	0.71421	564.295	8.4122	43.2362	1283.85	0.363306	0.871784	335.206	75.8872	0.807591	554.976	7.21177	18.8895	1129.41
			Cameca 1270	0.0334276	0.205636	159.863	66.1028	-0.074706	52.7649	21.3881	0.515494	108.193	0.0676422	0.201773	194.355	69.6931	-0.0804099	64.2944	20.7467	1.17991	195.062
			Cameca 1270	0.147647	37.5757	6.55858	41.3465	0.216142	3038.06	6.13209	6.45111	4851.11	0.0596879	42.6054	1.73599	40.9157	0.133044	1104.85	5.30382	0.525942	1784.02
			Cameca 1270	0.568032	0.497259	18.6111	51.9393	0.444848	315.966	8.3788	3.17313	847.518	0.427437	0.545423	44.5656	60.6651	0.39617	433.605	11.5116	2.20995	820.519
			Cameca 4f	0.004907	0.0563561		60.7247		93.3435	9.32705		175.056
			Cameca 4f	0.657681	0.320707		45.6209		639.635	0.809124		2088.84										639.635				2088.84			0.657681
			Cameca 4f	0.594738	0.315544		45.8005		491.9	0.929536		1562.95										491.9				1562.95			0.594738
			Cameca 4f	0.654045	0.325991		45.0289		696.717	1.59167		5436.06										696.717				5436.06			0.654045
			Cameca 4f	0.606998	0.284021		45.7897		534.529	0.732327		1673.29										534.529	564.565		5.73762	1673.29	1673.29		0.606998	0.654045	24.0951	8.64258
AB8	Scoriaceous	12 July 2006	Cameca 1270	0.0703134	0.460805	11.5382	50.5042	0.0703632	659.792	3.48121	2.82324	1051.25										659.792		2.82324		1051.25		11.5382	0.0703134
			Cameca 1270	0.048339	0.418447	1.85708	50.0918	0.0613844	626.391	2.44814	1.84733	952.27										626.391		1.84733		952.27		1.85708	0.048339
			Cameca 1270	0.0584086	0.316214	2.32594	49.6453	0.0637937	587.837	1.81907	2.77369	1179.54										587.837		2.77369		1179.54		2.32594	0.0584086
			Cameca 1270	0.0304309	0.431449	1.81864	49.3127	0.0397687	685.722	2.07047	3.00299	1124.91										685.722		3.00299		1124.91		1.81864	0.0304309
			Cameca 1270	0.0523217	0.358128	1.26346	49.1493	0.056629	638.654	1.53344	2.97658	1053.32										638.654		2.97658		1053.32		1.26346	0.0523217
			Cameca 1270	0.0338278	0.440903	1.61102	49.3193	0.0532512	751.195	1.18946	0.968331	875.103										751.195		0.968331		875.103		1.61102	0.0338278
			Cameca 4f	0.0831405	0.165701		47.475		747.56	0.412664		1210.7										747.56				1210.7			0.0831405
			Cameca 4f	0.0284581	0.153676		47.3538		861.9	0.414324		1463.69										861.9	672.757		2.79846	1463.69	1089.11		0.0284581	0.0503304	1.83786	0.371436
AB9	Scoriaceous	12 July 2006	Cameca 1270	0.0620281	0.311155	1.25727	48.0612	0.0625807	252.668	1.13051	2.85741	704.086										252.668		2.85741		704.086		1.25727	0.0620281
			Cameca 1270	0.0661538	0.319776	3.7771	48.8325	0.0785742	386.178	1.42664	13.1763	804.013	0.0560678	0.288487	5.98184	54.5505	0.0867122	331.809	2.66135	12.2233	699.671	331.809		12.2233		699.671		5.98184	0.0560678
			Cameca 1270	0.0712578	1.40816	1.98166	49.6187	0.0744952	508.922	2.68754	5.60183	1146.74										508.922		5.60183		1146.74		1.98166	0.0712578
			Cameca 1270	0.0727534	0.305856	1.21297	49.5212	0.0658592	457.035	2.14274	2.25478	962.959										457.035		2.25478		962.959		1.21297	0.0727534
			Cameca 1270	0.0695424	0.311743	1.1075	49.0796	0.068514	412.064	1.80585	3.05011	1102.58										412.064		3.05011		1102.58		1.1075	0.0695424
			Cameca 1270	0.0704259	0.588655	1.32225	49.9294	0.0746174	428.374	2.06113	3.67972	1160.13										428.374		3.67972		1160.13		1.32225	0.0704259
			Cameca 4f	0.110674	0.130866		48.294		633.73	0.601314		1206.2										633.73				1206.2			0.110674
			Cameca 4f	0.0576706	0.183246		46.8403		643.693	0.57708		1662.23										643.693	442.704		3.36492	1662.23	1124.66		0.0576706	0.0699841	1.28976	0.22583
AB10	Inflated	17 January 2008	Cameca 1270	0.455476	6.28125	3.69548	47.3175	0.541447	618.595	3.63066	-2.75617	1378.03	0.469378	5.46261	2.67954	50.2714	0.810702	773.455	3.00392	-0.780614	1623.65
			Cameca 1270	0.488995	2.56837	2.27769	48.5581	0.39248	635.863	4.1298	-0.824688	1463.93	0.445435	3.28227	3.32756	50.0312	0.535895	766.539	4.28785	-1.23977	1659.04
			Cameca 1270	0.618727	0.578212	7.61416	49.497	0.612249	577.966	2.07745	2.28762	1383.46										577.966		2.28762		1383.46		7.61416	0.618727
			Cameca 1270	0.609343	0.577463	4.86711	50.1407	0.59497	670.422	2.44939	1.71162	1622.56										670.422		1.71162		1622.56		4.86711	0.609343
			Cameca 1270	0.185474	0.23679	67.5527	60.6233	0.239641	508.281	12.1234	0.42756	984.018	0.401279	0.467143	118.554	60.9525	0.652358	496.177	6.51592	-0.0732771	1112.64
			Cameca 4f	0.609233	0.30576		50.751		886.1	0.925134		2211										886.1				2211			0.609233
			Cameca 4f	0.410843	1.54645		46.1634		836.064	0.741707		2196.61										836.064	753.243		1.99962	2196.61	1909.59		0.410843	0.609288	6.24064	4.99805
AB11	Scoriaceous	17 January 2008	Cameca 1270	0.147544	1.00585	6.37071	48.8136	0.138468	379.943	1.54163	4.36781	894.937										379.943		4.36781		894.937		6.37071	0.147544
			Cameca 1270	0.142726	0.269278	393.944	50.6167	0.127578	365.961	2.55478	4.39104	863.422	0.195645	0.274174	485.752	53.853	0.349825	406.5	1.41921	6.05059	900.314
			Cameca 1270	-0.00801252	0.323805	191.662	68.7518	-0.0799978	458.967	19.8709	-0.390307	493.763	-0.00262652	1.24661	182.208	74.6163	-0.0949507	1290.18	16.5333	2.29944	1595.56
			Cameca 1270	0.132495	0.278668	115.948	50.417	0.14987	390.967	1.90329	3.80019	925.788	0.0465144	0.198536	4.49097	65.8377	0.100387	267.165	7.23872	1.56682	489.855
			Cameca 1270	0.108678	1.44773	20.9	49.4667	0.0802194	507.385	2.98678	5.21364	971.645										507.385		5.21364		971.645		20.9	0.108678
			Cameca 1270	0.155677	0.259166	53.9631	51.0377	0.144965	331.473	1.60194	4.11869	752.062										331.473	379.943	4.11869	4.36781	752.062	894.937	53.9631	0.155677	0.147544	20.9	3.85625
AB12	Scoriaceous	17 January 2008	Cameca 1270	0.115869	0.527331	2.90071	49.95	0.0899632	398.259	1.27899	1.95771	938.29										398.259		1.95771		938.29		2.90071	0.115869
			Cameca 1270	0.0892222	0.321406	723.087	50.4517	0.0901766	544.278	3.04886	3.63608	816.73	0.107773	0.281578	1291.86	54.0381	0.225053	456.978	1.46779	3.33508	694.922
			Cameca 1270	0.234391	0.571046	879.856	48.2531	0.170144	388.962	1.36776	2.28769	505.859	0.501261	0.585668	3097.98	53.9084	0.673725	399.715	1.37867	3.04349	572.333
			Cameca 1270	0.081995	0.282583	72.04	52.4614	0.0839446	330.959	2.09954	1.63778	355.579										330.959		1.63778		355.579		72.04	0.081995
			Cameca 1270	0.106699	0.289816	1.54815	51.1536	0.0858579	358.224	1.6914	1.82124	809.575										358.224		1.82124		809.575		1.54815	0.106699
			Cameca 1270	0.0673318	11.8466	1.84231	44.0879	0.106857	666.303	3.31321	5.22036	1066.79	0.0799385	6.77012	0.845982	51.1374	0.138799	734.873	2.38438	9.99074	1169.13
			Cameca 1270	0.0893264	0.704822	1.89845	51.2498	0.06461	398.582	3.08716	1.67977	764.109										398.582	378.242	1.67977	1.7505	764.109	786.842	1.89845	0.0893264	0.0980126	2.39958	0.452979
AB13	Inflated	17 January 2008	Cameca 1270	0.468372	0.476762	3.64993	49.2172	0.453454	412.734	1.80289	4.34657	1362.31										412.734		4.34657		1362.31		3.64993	0.468372
			Cameca 1270	0.468974	0.45867	2.47358	49.595	0.435283	298.095	2.05262	1.6704	907.568										298.095		1.6704		907.568		2.47358	0.468974
			Cameca 1270	0.376018	2.11644	17.3919	49.3584	0.364892	426.848	3.67498	0.685477	1127.76	0.466002	0.543601	187.193	53.3021	0.64283	308.389	2.22341	2.15977	995.75
			Cameca 1270	0.552205	0.782175	16256.6	46.653	0.524687	331.008	1.83069	4.79226	1460.07	0.498796	0.598797	629.47	51.5476	0.676724	381.904	1.86184	4.39635	1331.39
			Cameca 1270	0.519394	0.427146	4128.06	46.05	0.362767	302.841	2.74605	2.88143	1217.7	0.527255	0.473286	7108.35	46.4571	0.595883	390.749	1.77674	3.50635	1468.39
			Cameca 1270	0.38638	2.11869	2.74701	48.7126	0.357766	464.251	3.55324	3.07278	1254.81	0.428705	1.58505	2.08188	53.0716	0.618891	699.947	2.61632	4.97119	2089.91	699.947		4.97119		2089.91		2.08188	0.428705
			Cameca 1270	0.456376	0.484862	2.43064	49.1172	0.42288	359.709	2.27926	2.63318	1265.36										359.709	386.222	2.63318	3.48988	1265.36	1313.83	2.43064	0.456376	0.462374	2.45211	2.75859
AB14	Scoriaceous	17 January 2008	Cameca 1270	0.0396056	0.110328	1.93693	53.5415	0.041035	364.34	4.45142	2.4858	742.603	0.0633728	0.160591	2.16542	52.8278	0.14228	469.08	0.965245	3.41934	998.548	469.08		3.41934		998.548		2.16542	0.0633728
			Cameca 1270	0.0687044	0.153762	2.00619	49.3767	0.0765962	636.415	1.70096	3.27123	1013.47										636.415		3.27123		1013.47		2.00619	0.0687044
			Cameca 1270	0.050823	0.142576	2.66956	51.948	0.0578626	587.17	4.06725	2.8825	928.753	0.0654604	0.228002	1.21932	51.3692	0.120592	687.633	1.13995	3.60405	1151.45	687.633		3.60405		1151.45		1.21932	0.0654604
			Cameca 1270	0.212516	0.180049	18.7628	49.2434	0.139789	418.511	0.967227	655.778	1150.82	0.0694058	0.256743	0.816836	53.0946	0.110371	402.825	0.900587	23.1206	1047.92	402.825		23.1206		1047.92		0.816836	0.0694058
			Cameca 1270	0.0362303	0.115869	1.91528	55.0772	0.0140113	414.938	6.02023	3.26987	887.29	0.0660475	0.187995	0.541171	52.3522	0.112939	520.823	1.05715	2.66651	1193.05	520.823		2.66651		1193.05		0.541171	0.0660475
			Cameca 1270	0.0656696	0.55571	1.56343	48.93	0.0588183	568.079	1.31437	7.1242	1139.21										568.079		7.1242		1139.21		1.56343	0.0656696
			Cameca 1270	0.0445666	0.134649	1.49941	51.5455	0.0274219	532.561	4.41664	23.6211	906.445										532.561	532.561	23.6211	3.60405	906.445	1047.92	1.49941	0.0445666	0.0656696	1.49941	0.397656
AB15	Scoriaceous	17 January 2008	Cameca 1270	0.153858	0.210546	683.968	48.7938	0.100371	154.407	6.08878	5.70245	527.771	0.181504	0.753486	430.718	52.5848	0.273995	273.653	3.49316	9.91652	878.774
			Cameca 1270	0.303053	0.241485	2150.79	51.8641	0.173906	128.907	4.69505	4.1162	468.374	0.189551	0.229338	235.307	56.2138	0.160314	143.345	3.15438	2.91388	414.075
			Cameca 1270	0.0981614	1.81026	1.87531	48.4173	0.106797	300.131	3.54721	10.531	843.19										300.131		10.531		843.19		1.87531	0.0981614
			Cameca 1270	0.109341	0.278765	8.29428	49.0354	0.0912431	232.725	1.53576	3.64505	630.142										232.725		3.64505		630.142		8.29428	0.109341
			Cameca 1270	0.0543126	0.13859	475.001	58.0084	0.0453574	119.563	7.89399	0.963504	302.306	0.145115	0.885037	46.0355	52.5582	0.188506	225.217	1.80871	5.09997	577.74	225.217		5.09997		577.74		46.0355	0.145115
			Cameca 1270	0.399271	0.466019	628.249	49.2694	0.286484	256.138	1.66547	5.17835	752.515	0.385923	0.280148	210.595	53.4005	0.453227	252.073	1.25721	5.31051	746.529
			Cameca 1270	0.344116	2.24902	1722.58	49.412	0.313518	193.886	4.77427	8.43076	547.261	0.434221	0.425706	713.433	50.939	0.495806	275.817	1.24959	5.13452	764.183
			Cameca 4f	0.145169	0.0973839		45.5569		359.392	0.279682		1263.19										359.392				1263.19			0.145169
			Cameca 4f	0.0897017	0.11832		46.1534		489.058	0.411396		1087.87										489.058				1087.87			0.0897017
			Cameca 4f	0.201355	0.213088		46.0009		355.866	0.453727		1094.84										355.866				1094.84			0.201355
			Cameca 4f	0.272574	0.102624		45.7464		321.535	0.395271		1000.2										321.535				1000.2			0.272574
			Cameca 4f	0.202942	0.4218		45.8511		466.839	0.662455		1159.3										466.839	338.701		5.09997	1159.3	1044.03		0.202942	0.145142	8.29428	1.61875
AB16	Inflated	20 February 2009	Cameca 1270	0.599918	0.721965	3.33361	50.7757	0.520057	388.008	3.53357	5.61001	860.9										388.008		5.61001		860.9		3.33361	0.599918
			Cameca 1270	0.510806	3.91183	9.67077	49.7515	0.458038	954.546	4.2606	3.96059	1501.72	0.483942	1.43717	16.1934	56.3673	0.539604	481.894	4.76245	3.06886	915.643
			Cameca 1270	0.575406	0.936501	2.32721	49.8839	0.49208	381.131	3.1057	5.66882	849.076										381.131		5.66882		849.076		2.32721	0.575406
			Cameca 1270	0.574566	0.7894	5.36839	49.0711	0.567066	433.298	2.58411	6.04788	965.103										433.298		6.04788		965.103		5.36839	0.574566
			Cameca 1270	0.554043	0.894057	175.82	48.6178	0.492512	397.858	2.97764	1473.96	1043.88	0.503812	0.491068	808.846	54.994	0.546582	379.443	3.82799	4.54408	889.197
			Cameca 4f	0.5824	0.448211		47.591		521.33	1.36786		1052.3										521.33				1052.3			0.5824
			Cameca 4f	0.740939	0.293887		44.001		496.32	0.680288		996.34										496.32	433.298		5.66882	996.34	965.103		0.740939	0.5824	3.33361	4.06934
AB17	Inflated	20 February 2009	Cameca 1270	0.503505	0.429936	2400.38	51.2193	0.376304	205.433	4.40497	2.13377	715.553	0.485957	0.519907	1664.66	53.2474	0.535761	209.874	3.02009	3.51092	742.762
			Cameca 1270	0.40936	0.349662	2.91505	53.5271	0.260328	217.958	5.70034	2.48215	601.036	0.487325	0.503913	2.92826	52.6813	0.544669	200.916	2.1558	4.59081	627.946	200.916		4.59081		627.946		2.92826	0.487325
			Cameca 1270	0.403235	0.646513	4.59006	51.6082	0.311406	188.715	4.84931	2.20195	626.798										188.715		2.20195		626.798		4.59006	0.403235
			Cameca 1270	0.419356	0.394527	5.11032	51.6041	0.30407	189.197	4.37464	1.36671	588.618										189.197		1.36671		588.618		5.11032	0.419356
			Cameca 1270	0.444844	1.12552	2430.08	46.9586	0.326823	384.213	5.76592	7.48377	1035.83	0.578514	0.477297	1041.07	51.9867	0.665232	545.635	2.61732	3.73203	1473.47		189.197		2.20195		626.798			0.419356	4.59006	2.73203
AB18	Dense	20 February 2009	Cameca 1270	0.290361	0.792103	148.164	50.9033	0.215726	423.995	3.12532	2.70844	525.704	0.33575	0.54213	182.692	53.7301	0.362738	315.153	2.08168	2.53052	451.852
			Cameca 1270	0.360623	0.522436	28.8997	48.9282	0.282459	286.952	2.34642	3.55989	658.437										286.952		3.55989		658.437		28.8997	0.360623
			Cameca 1270	0.286288	0.486648	1.24182	48.1482	0.206152	279.904	2.24081	3.5968	453.03										279.904		3.5968		453.03		1.24182	0.286288
			Cameca 1270	0.103454	29.1633	87.9744	41.5235	0.00367125	172.542	5.21364	-7.37397	233.485	0.114715	33.5809	193.013	43.9493	0.0199508	140.391	4.83034	-2.86975	201.497
			Cameca 1270	0.170357	1.88424	1.35534	50.8867	0.0941656	297.076	6.70299	-0.0810546	444.931	0.22917	0.586688	1.62898	57.1531	0.157822	373.961	5.78479	4.54066	506.386
			Cameca 1270	0.29248	0.486253	0.761567	48.0544	0.226324	287.842	1.96959	2.30567	533.648										287.842		2.30567		533.648		0.761567	0.29248
			Cameca 1270	0.258515	1.25617	1.80542	48.3661	0.172004	364.488	3.86118	3.51684	575.937										364.488	287.397	3.51684	3.53836	575.937	554.792	1.80542	0.258515	0.289384	1.52362	1.24258
AB20	Inflated	2 January 2010	Cameca 1270	0.592357	1.54117	2.60203	50.3059	0.569571	822.711	3.05153	5.24378	1900.91										822.711		5.24378		1900.91		2.60203	0.592357
			Cameca 1270	0.614854	0.3804	2.12413	52.0741	0.526932	816.547	3.34131	6.06959	1844.97										816.547		6.06959		1844.97		2.12413	0.614854
			Cameca 1270	0.745334	0.504393	3.04703	49.9601	0.636217	872.02	2.28428	5.8228	2088.74										872.02		5.8228		2088.74		3.04703	0.745334
			Cameca 1270	0.630682	0.405022	4.25104	50.9037	0.547214	851.397	2.90912	6.03831	1979.32										851.397		6.03831		1979.32		4.25104	0.630682
			Cameca 1270	0.725152	0.415761	3.69931	49.5431	0.647954	937.632	1.95451	6.86775	2188.44										937.632		6.86775		2188.44		3.69931	0.725152
			Cameca 1270	0.678322	0.379526	2.89633	49.6215	0.582697	854.729	2.44589	5.17876	1988.31										854.729		5.17876		1988.31		2.89633	0.678322
			Cameca 1270	0.795267	0.394039	2.71986	50.4402	0.635627	923.104	2.02954	5.93784	2162.52										923.104	854.729	5.93784	5.93784	2162.52	1988.31	2.71986	0.795267	0.678322	2.89633	5.4375
AB21	Dense	2 January 2010	Cameca 1270	0.11444	0.240918	1.2036	49.4982	0.0280448	171.85	1.24623	2.00582	590.594										171.85		2.00582		590.594		1.2036	0.11444
			Cameca 1270	0.0786689	0.378115	1.69689	54.1378	-0.0237793	178.936	3.95796	1.31562	543.193	0.108689	0.632527	1.95014	53.7054	0.0475013	236.227	1.24281	4.06701	651.109	236.227		4.06701		651.109		1.95014	0.108689
			Cameca 1270	0.047165	0.687997	1.62261	59.0966	-0.0762732	317.349	8.31258	-0.236338	439.229	0.107373	0.78795	0.623973	54.3648	0.0426314	252.276	1.66019	3.18705	496.674	252.276		3.18705		496.674		0.623973	0.107373
			Cameca 1270	0.107708	0.347213	1.42205	49.6564	0.00085668	234.978	2.31727	5.09582	423.417										234.978		5.09582		423.417		1.42205	0.107708
			Cameca 1270	0.106923	0.216671	10.4283	51.2577	0.0128842	223.374	2.28577	2.6647	476.394										223.374		2.6647		476.394		10.4283	0.106923
			Cameca 1270	0.515355	1.55191	352.1	49.1216	0.368233	168.768	1.51162	7.06739	458.167	0.389868	0.31109	232.342	54.1598	0.40997	177.652	1.12983	5.75627	450.737
			Cameca 1270	0.0817136	0.1988	33.0947	59.523	-0.0507844	194.609	7.89114	1.53882	288.675	0.11288	0.273791	6.49103	54.0482	0.026812	185.482	1.35806	4.25016	404.889	185.482	229.176	4.25016	3.62703	404.889	486.534	6.49103	0.11288	0.108198	1.68609	0.475684
AB22	Inflated	2 January 2010	Cameca 1270	0.836724	0.405553	16.7152	49.6378	0.664989	827.474	2.75598	4.34588	2054.49										827.474		4.34588		2054.49		16.7152	0.836724
			Cameca 1270	0.756928	0.56141	13.5407	49.4747	0.60606	818.189	3.00249	3.66671	1973.63										818.189		3.66671		1973.63		13.5407	0.756928
			Cameca 1270	0.773723	0.371933	27.4955	49.8335	0.636648	811.813	2.889	4.07081	1978.55										811.813		4.07081		1978.55		27.4955	0.773723
			Cameca 1270	0.742642	0.668361	18.4809	46.7503	0.586716	836.32	2.79567	4.79454	2150.13										836.32		4.79454		2150.13		18.4809	0.742642
			Cameca 1270	0.824626	0.415307	20.752	48.2132	0.702012	822.397	2.45657	6.31318	2070.61										822.397		6.31318		2070.61		20.752	0.824626
			Cameca 1270	0.788933	0.392219	18.938	49.3196	0.65099	830.631	2.66504	5.09742	2057.43										830.631		5.09742		2057.43		18.938	0.788933
			Cameca 1270	0.760343	1.30417	18.3897	47.8151	0.641141	765.028	3.12436	4.96068	1840.1										765.028		4.96068		1840.1		18.3897	0.760343
			Cameca 4f	0.868025	0.128301		46.721		1047.6	1.08231		2407										1047.6				2407			0.868025
			Cameca 4f	0.842168	0.271141		46.712		1158.2	0.970312		2642.4										1158.2	827.474		4.79454	2642.4	2057.43		0.842168	0.788933	18.4809	9.9043
AB23-3	Scoriaceous	Unconstrained	Cameca 1270	0.345554	0.543764	1.57678	48.9699	0.256804	269.899	2.59689	2.1719	546.287										269.899		2.1719		546.287		1.57678	0.345554
			Cameca 1270	0.330795	0.574581	0.893499	49.0242	0.237481	265.816	2.35307	3.4195	540.891										265.816		3.4195		540.891		0.893499	0.330795
			Cameca 1270	0.323279	0.531141	22.914	49.8028	0.238528	267.882	2.9193	1.76104	544.514										267.882		1.76104		544.514		22.914	0.323279
			Cameca 1270	0.335216	0.577219	1.27478	49.2189	0.248516	276.893	2.23666	1.24228	558.757										276.893		1.24228		558.757		1.27478	0.335216
			Cameca 1270	0.688731	0.583923	172012	49.9128	0.48579	278.55	2.20766	1.18745	2609.88	0.327208	0.603484	0.499066	52.7918	0.37999	279.273	2.36684	0.766334	702.8	279.273		0.766334		702.8		0.499066	0.327208
			Cameca 1270	0.333921	0.564325	0.396795	49.6003	0.251644	281.102	2.41816	1.53291	504.358										281.102		1.53291		504.358		0.396795	0.333921
			Cameca 1270	0.331747	0.588433	0.757521	48.5855	0.233809	266.523	2.22862	3.53643	515.451										266.523	269.899	3.53643	1.76104	515.451	544.514	0.757521	0.331747	0.331747	0.893499	1.33281
AB24	Inflated	Unconstrained	Cameca 1270	0.517396	0.517463	189.059	50.5222	0.484635	382.559	4.97122	2.82792	1516.8	0.476008	0.621467	225.874	57.956	0.681736	356.118	5.12183	3.26003	1351.51
			Cameca 1270	0.606956	0.694951	5.85844	50.1875	0.563548	379.183	2.67086	6.2734	1358.42										379.183		6.2734		1358.42		5.85844	0.606956
			Cameca 1270	0.538407	0.467514	25961.6	47.0173	0.584922	459.391	2.42568	7.59626	2049.4	0.597205	0.578726	20637.8	52.5143	0.978397	488.241	2.42091	6.67458	2193.9
			Cameca 1270	0.559459	0.790982	12.1081	50.9905	0.546873	284.486	3.1691	5.78145	746.887										284.486		5.78145		746.887		12.1081	0.559459
			Cameca 1270	0.595783	0.563091	149.833	52.647	0.545041	302.445	4.4518	4.52258	1010.32	0.564992	0.707124	15.7225	53.9872	0.757076	363.392	2.72719	4.57809	1203.94	363.392		4.57809		1203.94		15.7225	0.564992
			Cameca 1270	0.602551	0.683	7.7854	50.1632	0.537429	343.077	2.50026	7.25402	901.912										343.077		7.25402		901.912		7.7854	0.602551
			Cameca 1270	0.536612	0.654169	7.44276	50.6946	0.492115	1030.02	3.13098	9.80525	1838.52										1030.02	363.392	9.80525	6.2734	1838.52	1203.94	7.44276	0.536612	0.564992	7.7854	4.65723
AB25	Scoriaceous	Unconstrained	Cameca 1270	0.168475	0.977779	30.3135	51.2735	0.185262	246.02	1.4068	3.55872	434.183										246.02		3.55872		434.183		30.3135	0.168475
			Cameca 1270	0.147342	0.19036	0.613027	52.298	0.123239	268.393	1.50834	4.12389	405.42										268.393		4.12389		405.42		0.613027	0.147342
			Cameca 1270	0.128479	0.136349	0.567074	53.021	0.11347	200.362	2.34804	3.9173	361.238										200.362		3.9173		361.238		0.567074	0.128479
			Cameca 1270	0.146534	2.72724	1.25531	51.167	0.137914	1018.75	2.3973	6.44677	913.156	0.152846	0.152082	-0.123665	55.749	0.200813	254.943	1.07952	3.98692	498.32	254.943		3.98692		498.32		-0.123665	0.152846
			Cameca 1270	0.13147	0.15064	1.74225	53.5893	0.0976232	184.594	2.67896	4.53955	353.119										184.594		4.53955		353.119		1.74225	0.13147
			Cameca 1270	0.218137	0.276212	169.187	54.9292	0.152241	183.469	3.41704	5.8893	332.56	0.155487	0.193266	0	54.7088	0.222391	241.802	1.02992	8.084	455.171	241.802		8.084		455.171		0	0.155487
			Cameca 4f	0.496321	0.0790611		45.7		208.38	0.44842		435.11										208.38				435.11			0.496321
			Cameca 4f	0.157181	0.197194		46.731		307.8	0.488124		431.26										307.8				431.26			0.157181
			Cameca 4f	0.172023	0.0841864		47.027		274.53	0.521528		452.05										274.53				452.05			0.172023
			Cameca 4f	0.161872	3.06311		45.124		1459.9	1.4511		1123.9
			Cameca 4f	0.133976	0.060636		48.422		242.3	1.49632		420.46										242.3				420.46			0.133976
			Cameca 4f	0.12416	0.26705		51.924		156.83	4.42148		256.21											244.16		4.05541		432.721			0.154166	0.590051	0.415723
AB26	Scoriaceous	Unconstrained	Cameca 1270	0.243029	0.453079	1.29675	50.6197	0.223287	795.58	1.66573	1.64818	735.275										795.58		1.64818		735.275		1.29675	0.243029
			Cameca 1270	0.217097	0.479071	0.746305	48.2925	0.175654	911.626	2.40899	2.98618	1048.23										911.626		2.98618		1048.23		0.746305	0.217097
			Cameca 1270	0.238515	0.478177	1.08696	51.2903	0.194198	1023.52	3.17175	1.76213	872.434										1023.52		1.76213		872.434		1.08696	0.238515
			Cameca 1270	0.247116	0.454745	0.911965	50.5436	0.205162	871.939	2.71734	1.5103	1064.51										871.939		1.5103		1064.51		0.911965	0.247116
			Cameca 1270	0.201363	2.68881	1.30953	50.3141	0.193453	750.15	3.19902	3.57284	1364.57	0.224044	0.651463	1.77602	54.9685	0.318917	900.967	2.45774	4.67234	1466.08	900.967		4.67234		1466.08		1.77602	0.224044
			Cameca 1270	0.205843	0.532028	1.0072	51.8758	0.186309	799.616	4.14638	4.12348	941.599										799.616		4.12348		941.599		1.0072	0.205843
			Cameca 4f	0.260045	0.202771		43.396		847.91	0.654612		958.16										847.91				958.16			0.260045
			Cameca 4f	0.277546	0.296141		45.778		1517.3	0.925372		932.24										1517.3				932.24			0.277546
			Cameca 4f	0.26801	0.149889		45.5		919.81	1.10246		712.93										919.81				712.93			0.26801
			Cameca 4f	0.275568	0.333616		46.007		830.87	0.9506		975.73										830.87	886.453		2.37416	975.73	949.879		0.275568	0.245073	1.04708	0.841992
AB27	Inflated	Unconstrained	Cameca 1270	0.936272	0.792611	31.7013	51.4022	0.764794	625.247	2.77801	3.56612	1185.55										625.247		3.56612		1185.55		31.7013	0.936272
			Cameca 1270	0.987942	0.564883	339.955	49.219	0.824822	541.528	2.09039	11.0021	1614.73	1.01815	0.632411	566.89	54.6652	1.22985	515.668	2.29224	9.8218	1430.03
			Cameca 1270	0.431998	0.434681	11.0196	57.2785	0.312538	285.875	10.8163	2.61924	733.083	0.284965	0.921189	8.24953	68.2677	0.384288	281.134	13.5775	3.59935	570.619
			Cameca 1270	0.828637	0.583276	27.1551	51.9711	0.731895	484.72	3.50245	2.7509	1185.03										484.72		2.7509		1185.03		27.1551	0.828637
			Cameca 1270	0.770762	0.586463	85.4445	50.519	0.683716	469.217	3.88765	3.81091	1219.07										469.217		3.81091		1219.07		85.4445	0.770762
			Cameca 1270	0.410534	0.786801	15.2668	56.6747	0.416025	421.427	8.07315	-0.0777902	909.553	0.806096	0.608216	27.4172	56.3924	1.0367	486.306	3.07573	1.78333	1285.01	486.306		1.78333		1285.01		27.4172	0.806096
			Cameca 1270	0.446793	23.4646	11.6498	46.2377	0.43424	458.979	4.85616	-9.32981	813.733	0.539224	21.2082	16.1827	49.7052	0.656436	832.149	4.69667	-0.595113	1289.73
			Cameca 4f	0.907479	0.194805		43.593		621.08	0.483		1815.9										621.08				1815.9			0.907479
			Cameca 4f	0.452454	0.223028		48.505		457.65	3.9116		1025.1
			Cameca 4f	0.888516	0.20222		45.038		456.45	0.967876		1171.5										456.45				1171.5			0.888516
			Cameca 4f	0.740605	0.47286		44.057		609.7	1.19615		1416.6										609.7	486.306		3.15851	1416.6	1219.07		0.740605	0.828637	29.5592	12.4922
AB28	Inflated	Unconstrained	Cameca 1270	0.287057	0.335201	23.0463	47.3951	0.240646	98.9486	1.30745	20.0682	234.501										98.9486		20.0682		234.501		23.0463	0.287057
			Cameca 1270	0.213476	0.369064	2.98115	53.5521	0.179829	106.179	1.3799	21.623	236.541										106.179		21.623		236.541		2.98115	0.213476
			Cameca 1270	0.369952	0.338393	145.612	50.0555	0.291269	94.8962	1.35746	68.8004	237.966										94.8962		68.8004		237.966		145.612	0.369952
			Cameca 1270	0.193996	0.327361	17.2508	49.6483	0.163835	85.7151	1.22569	19.0053	187.411										85.7151		19.0053		187.411		17.2508	0.193996
			Cameca 1270	0.159071	0.321468	1.87861	47.6571	0.138766	83.7159	1.2353	20.2475	232.215										83.7159		20.2475		232.215		1.87861	0.159071
			Cameca 1270	0.170075	0.399126	2.49536	49.6699	0.150991	75.8827	1.27085	18.7628	211.604										75.8827		18.7628		211.604		2.49536	0.170075
			Cameca 1270	0.149426	0.976084	1.76942	49.6673	0.141954	99.3274	1.62807	45.3373	242.884										99.3274	94.8962	45.3373	20.2475	242.884	234.501	1.76942	0.149426	0.193996	2.98115	0.904688
AB29	Inflated	Unconstrained	Cameca 1270	0.402634	0.507164	2.57795	52.0493	0.413515	298.688	2.43337	2.18449	969.464										298.688		2.18449		969.464		2.57795	0.402634
			Cameca 1270	0.411936	0.541148	42.2401	50.9072	0.411195	278.061	2.68402	2.58442	905.726										278.061		2.58442		905.726		42.2401	0.411936
			Cameca 1270	0.402657	1.9649	1.5808	50.4089	0.390005	378.185	2.98253	1.47011	1134.04										378.185		1.47011		1134.04		1.5808	0.402657
			Cameca 1270	0.0917636	0.186772	2.98242	65.7308	0.0371705	130.657	17.8676	0.272485	341.557	0.383992	0.568957	0.242044	53.7863	0.652161	399.072	2.01405	2.60478	1151.35	399.072		2.60478		1151.35		0.242044	0.383992
			Cameca 1270	0.493476	0.696188	0.88535	49.2766	0.470072	308.941	2.50919	2.76124	988.826										308.941		2.76124		988.826		0.88535	0.493476
			Cameca 1270	0.334402	1.79423	2.07023	48.5923	0.426204	382.166	2.15283	2.22219	1071.53										382.166		2.22219		1071.53		2.07023	0.334402
			Cameca 1270	0.807528	0.540655	102486	51.2619	0.690718	289.69	2.31045	1.76812	2308.34	0.599298	0.636165	1.74045	53.3156	0.656164	296.931	2.34765	2.71679	972.798	296.931	308.941	2.71679	2.58442	972.798	988.826	1.74045	0.599298	0.402657	1.74045	2.04336
AB30	Inflated	Unconstrained	Cameca 1270	0.573477	0.618544	7541.32	46.6821	0.875197	1838.04	6.08239	6.34228	3183.54	0.725416	0.648164	10413.3	54.818	1.06642	1392.17	4.03753	4.03728	2611.26
			Cameca 1270	0.359827	25.1405	28.1182	43.8554	0.45722	1638.49	5.53391	-17.5147	2228.17	0.181648	36.3809	103.505	48.5673	0.483239	1922.94	5.93169	-14.6516	2435.1
			Cameca 1270	0.915254	0.723526	63.707	51.7365	0.91216	565.559	3.10444	5.32868	1334.51	0.930519	0.787589	69.4153	56.2328	1.30625	621.559	3.20553	3.93237	1355.82
			Cameca 1270	0.863527	0.835132	6.73723	51.999	0.872474	757.898	3.33959	4.19251	1561.27										757.898		4.19251		1561.27		6.73723	0.863527
			Cameca 1270	0.825709	2.30656	6.92037	51.3964	0.757085	523.843	6.6927	14.0483	1100.13	0.803631	0.748178	9.2939	56.1351	1.11494	476.831	3.58299	4.82401	966.158	476.831		4.82401		966.158		9.2939	0.803631
			Cameca 1270	0.870263	0.673326	4.43469	51.051	0.892433	571.021	3.09642	3.7699	1168.99										571.021		3.7699		1168.99		4.43469	0.870263
			Cameca 1270	0.844733	0.59826	19.2693	52.411	0.763539	437.035	4.53578	4.30077	1042.89	0.892248	0.641272	19.6283	56.8495	1.09328	466.059	3.93261	4.21534	1044.82	466.059		4.21534		1044.82		19.6283	0.892248
			Cameca 4f	0.893987	0.216783		45.573		568.75	1.12189		1283										568.75				1283			0.893987
			Cameca 4f	0.930667	0.381478		45.366		708.88	0.994924		1540.8										708.88				1540.8			0.930667
			Cameca 4f	0.624097	3.33516		44.502		511.64	4.6816		1039.6
			Cameca 4f	0.996146	0.224114		44.978		572.39	0.823046		1141.9										572.39				1141.9			0.996146
			Cameca 4f	0.76754	0.193937		47.72		598.37	1.34372		1346.3										598.37	571.706		4.20392	1346.3	1225.99		0.76754	0.881255	8.01557	9.55859
AB31	Inflated	Unconstrained	Cameca 1270	0.290005	5.10467	9.321	55.9939	0.433545	448.696	9.35734	-11.2076	795.972	0.505985	4.5487	145.61	54.5097	1.1396	531.246	3.47758	4.24734	1190.17
			Cameca 1270	0.552671	0.763354	30.6613	51.2931	0.830402	465.414	3.25345	6.02598	1101.04										465.414		6.02598		1101.04		30.6613	0.552671
			Cameca 1270	0.699364	1.26519	13.1722	50.9807	0.884914	437.184	3.06049	8.508	1083.18										437.184		8.508		1083.18		13.1722	0.699364
			Cameca 1270	0.745293	0.806374	8.39383	49.6316	0.85137	483.87	2.85828	9.5175	1227.64										483.87		9.5175		1227.64		8.39383	0.745293
			Cameca 1270	0.52492	0.491112	8.05953	56.8925	0.617965	735.42	7.19653	7.64004	1393.97	0.603994	0.618541	9.46013	59.3992	1.03601	549.906	5.36829	6.84908	1273.16
			Cameca 1270	0.639123	1.03419	8.42663	51.8792	0.785072	717.282	4.65003	9.24803	1594.11										717.282		9.24803		1594.11		8.42663	0.639123
			Cameca 1270	0.500692	0.678071	7.33023	52.3727	0.830767	477.368	4.06649	6.77372	1264.28										477.368		6.77372		1264.28		7.33023	0.500692
			Cameca 1270	1.23413	0.688076	7.56724	53.2892	0.8913	490.325	3.74406	7.78611	1287.96										490.325		7.78611		1287.96		7.56724	1.23413
			Cameca 1270	1.21036	0.711024	7.48842	51.0409	0.896828	502.527	2.90812	8.75556	1290.2										502.527		8.75556		1290.2		7.48842	1.21036
			Cameca 1270	1.22867	0.674882	8.01005	50.9983	0.899355	480.371	3.55128	6.68155	1312.79										480.371	482.12	6.68155	8.14705	1312.79	1276.12	8.01005	1.22867	0.722328	8.20194	6.8916
AB32	Scoriaceous	Unconstrained	Cameca 1270	0.0797981	3.26711	1.6269	52.1586	0.131086	535.96	8.63505	54.4654	635.514	0.100773	0.292962	0.58084	55.2564	0.213092	76.7773	1.5437	4.29849	194.702	76.7773		4.29849		194.702		0.58084	0.100773
			Cameca 1270	0.247224	0.302233	1311.64	52.3554	0.29617	89.5336	2.44755	3.81188	333.707	0.102408	0.345508	101.498	55.2572	0.258775	84.7632	1.64033	2.58552	268.396
			Cameca 1270	0.0870604	0.396331	1.79048	49.572	0.178324	71.1548	1.88032	13.3806	294.368										71.1548		13.3806		294.368		1.79048	0.0870604
			Cameca 1270	0.0785939	0.357121	2.09286	50.9699	0.155984	100.021	3.63876	3.94931	395.824										100.021		3.94931		395.824		2.09286	0.0785939
			Cameca 1270	0.0857879	0.419118	2.45832	47.1134	0.153952	87.2644	1.8478	5.99239	571.339										87.2644		5.99239		571.339		2.45832	0.0857879
			Cameca 1270	0.0899856	3.81925	3.48569	48.6694	0.166529	186.021	2.5574	4.25302	348.178	0.0876491	3.90235	2.21248	52.5809	0.285517	99.9005	2.23455	6.50932	369.98		82.0208		5.14544		345.096			0.0864242	1.94167	0.432422
AB33	Inflated	Unconstrained	Cameca 1270	0.91282	0.651514	8.20347	52.1306	0.839582	928.326	2.50032	3.66526	2074.96										928.326		3.66526		2074.96		8.20347	0.91282
			Cameca 1270	1.00169	0.299323	6.66177	50.2822	0.896059	977.092	1.56401	3.06421	2121.89										977.092		3.06421		2121.89		6.66177	1.00169
			Cameca 1270	0.919249	0.307446	5.9229	50.2882	0.846647	903.762	1.88805	4.26506	2057.21										903.762		4.26506		2057.21		5.9229	0.919249
		MELT INCLUSION	Cameca 1270	1.441	1.18544	33.7074	48.5241	1.80703	897.337	3.07107	41.2531	3844.5
			Cameca 1270	0.973005	0.443534	5.80277	49.2136	0.848886	926.846	2.28732	3.70377	2131.3										926.846		3.70377		2131.3		5.80277	0.973005
			Cameca 1270	1.0353	0.40155	9.21851	49.5526	0.918393	942.627	1.53988	4.89168	2167.44										942.627		4.89168		2167.44		9.21851	1.0353
			Cameca 1270	2.63571	0.329203	30072.8	51.9227	2.3898	1075.55	1.73954	4.15476	3304.6	1.9623	0.363634	231.355	55.8013	2.43314	989.081	1.60069	2.67045	2174.87		928.326		3.70377		2121.89			0.973005	6.66177	11.0898
AB34	Dense	Unconstrained	Cameca 1270	0.289504	0.939812	149.531	52.2922	0.341646	503.355	2.8618	4.20779	849.095	0.323756	0.704919	133.649	57.7549	0.567404	416.81	2.267	5.54165	785.283
			Cameca 1270	0.18434	0.31133	2.60614	51.8053	0.209534	398.023	2.2072	3.39911	745.279										398.023		3.39911		745.279		2.60614	0.18434
			Cameca 1270	0.208448	0.339546	1.48847	50.5555	0.239202	424.979	1.47008	2.49287	959.842										424.979		2.49287		959.842		1.48847	0.208448
			Cameca 1270	0.208138	0.39908	224.135	52.2582	0.227687	424.809	2.55328	2.75512	762.669	0.242183	0.366922	296.928	55.3908	0.382858	394.582	1.53284	4.51821	790.429
			Cameca 1270	0.180763	0.318268	1.75124	52.9879	0.20286	401.634	2.62509	3.13571	767.152										401.634		3.13571		767.152		1.75124	0.180763
			Cameca 1270	0.179702	0.307546	1.70081	52.6466	0.208345	415.642	2.29129	2.4206	744.462										415.642		2.4206		744.462		1.70081	0.179702
			Cameca 1270	0.196799	0.342404	258.601	50.5945	0.224309	387.217	1.58317	3.74476	785.568	0.180643	0.345618	17.9235	56.6964	0.305624	455.365	2.09068	3.70418	871.782	455.365	415.642	3.70418	3.13571	871.782	767.152	17.9235	0.180643	0.180763	1.75124	0.693359
AB35	Inflated	Unconstrained	Cameca 1270	0.944508	0.294082	6.69155	51.1614	0.843647	932.032	1.73007	3.27717	2119.18										932.032		3.27717		2119.18		6.69155	0.944508
			Cameca 1270	0.972275	0.663084	9.25492	50.1423	0.885688	959.781	1.97786	3.47431	2296.09										959.781		3.47431		2296.09		9.25492	0.972275
			Cameca 1270	1.02139	0.302358	6.33017	51.548	0.942663	957.893	1.86465	3.43643	2092.31										957.893		3.43643		2092.31		6.33017	1.02139
			Cameca 1270	1.00137	0.366974	11.082	53.5243	0.866222	928.844	2.80034	2.43679	2075.09	1.0022	0.324618	8.90614	56.7924	1.2862	965.574	1.61387	2.0252	2127.83	965.574		2.0252		2127.83		8.90614	1.0022
			Cameca 1270	1.04895	0.308942	9.18135	51.5961	0.968546	957.442	1.56778	3.31494	2257.04										957.442		3.31494		2257.04		9.18135	1.04895
			Cameca 1270	0.854444	0.253092	8.45759	54.322	0.776811	888.001	3.77404	3.30034	2119.88	1.00522	0.425854	8.34611	56.8979	1.31112	928.986	1.69759	2.94698	2230.26	928.986		2.94698		2230.26		8.34611	1.00522
			Cameca 1270	1.10642	0.547212	11.0852	55.6003	0.994709	1038.64	1.73283	2.98377	2304.35										1038.64	957.893	2.98377	3.27717	2304.35	2230.26	11.0852	1.10642	1.00522	8.90614	12.2412
AB37	Dense	Unconstrained	Cameca 1270	0.234551	0.886017	5.91465	50.7077	0.368915	807.989	4.5653	7.5658	2153.54										807.989		7.5658		2153.54		5.91465	0.234551
			Cameca 1270	0.458927	2.32554	2539.44	51.5503	0.733392	748.517	5.207	3.98034	2183.78	0.225509	1.74852	5.7364	54.946	0.556477	818.968	5.04761	8.5215	2150.3	818.968		8.5215		2150.3		5.7364	0.225509
			Cameca 1270	0.158102	8.7821	17.7219	54.1943	0.247957	924.172	19.0991	119.974	1944.78	0.179467	7.2207	22.1271	57.4858	0.399798	927.768	15.7055	113.601	1756.81
			Cameca 1270	0.577667	1.70435	352.041	50.941	0.712985	1241.13	6.31486	12.6404	2454.31	0.750287	1.02162	742.653	54.4558	1.3461	819.423	4.45493	9.46644	2228.03
			Cameca 1270	1.14771	1.38666	2174.91	50.5752	1.58094	838.306	5.82577	18.115	2402.96	0.339466	1.03393	62.9581	54.7054	0.869979	848.875	4.65851	7.97208	2262.09	848.875		7.97208		2262.09		62.9581	0.339466
			Cameca 1270	0.401607	0.843622	44.6333	51.341	0.599724	829.798	4.82375	7.26624	2217.45	0.329599	1.02175	40.1366	54.6239	0.774615	805.845	4.77198	8.4025	2234.4	805.845		8.4025		2234.4		40.1366	0.329599
			Cameca 1270	1.13829	0.765071	1273.1	48.6258	1.62568	766.618	4.08072	8.30567	2456.52	1.02825	0.923012	470.971	53.8582	2.43534	868.682	4.38722	8.4087	2611.02
			Cameca 4f	0.328853	0.323011		47.477		998.64	0.93338		2823.8										998.64	818.968		8.18729	2823.8	2234.4		0.328853	0.328853	23.0256	5.11875
AB38	Dense	Unconstrained	Cameca 1270	0.0670416	0.13219	2493.33	63.0998	-0.0136507	302.527	12.3169	1.9782	385.761	0.0653227	1.11092	3168.53	67.5325	0.0807611	379.108	5.45264	1.454	577.191
			Cameca 1270	0.289114	0.984624	688.444	55.7212	0.27018	289.394	5.37	3.29464	726.138	0.516426	1.0035	510.181	61.4336	0.686585	350.243	4.33686	7.61638	752.931
			Cameca 1270	0.00601767	1.19783	578.337	68.9298	-0.0788051	234.471	17.8304	-2.30003	262.21	0.0766672	2.76493	703.476	68.5115	-0.00326456	321.168	10.3459	0.704395	470.333
			Cameca 1270	0.224743	0.0413477	1948.37	53.7615	0.183755	97.2716	3.34478	3.65329	124.29	0.200473	2.68588	610.509	54.8788	0.392177	430.7	2.07109	7.69595	379.404
			Cameca 1270	0.149663	0.887446	4717.53	48.0841	0.113246	338.128	3.35218	5.53509	821.417	0.547787	0.620644	2587.22	51.3142	0.802129	377.773	1.27871	10.8128	960.32
			Cameca 1270	0.158089	2.11071	59.6516	51.3639	0.125201	276.634	2.0247	8.49909	689.078										276.634		8.49909		689.078		59.6516	0.158089
			Cameca 1270	0.217301	0.00490686	62910.7	42.9858	0.157858	33.3308	0.241	2.24046	514.599	0.0082144	0.0017733	464.587	47.1543	0.0301941	11.6118	0.0565817	0.175306	53.5635		276.634		8.49909		689.078			0.158089	59.6516	10.6281
AB39	Scoriaceous	Unconstrained	Cameca 1270	0.124319	0.788825	1.30394	50.4135	0.13094	515.457	3.18927	2.08897	510.616										515.457		2.08897		510.616		1.30394	0.124319
			Cameca 1270	0.121183	0.362644	1.5369	53.1313	0.132319	357.248	3.7754	2.19648	520.169										357.248		2.19648		520.169		1.5369	0.121183
			Cameca 1270	0.140762	2.46153	0.934456	51.0886	0.162742	296.076	2.85116	2.85196	465.97										296.076		2.85196		465.97		0.934456	0.140762
			Cameca 1270	0.129336	0.470748	2.14335	50.4318	0.140654	266.588	2.70433	3.41856	426.487										266.588		3.41856		426.487		2.14335	0.129336
			Cameca 1270	0.373952	0.524198	6385.37	49.2329	0.412627	362.738	1.7895	8.03769	502.59	0.147005	0.646957	84.114	56.2045	0.276031	318.477	2.39611	3.22426	348.267	318.477		3.22426		348.267		84.114	0.147005
			Cameca 1270	0.139498	0.405438	2.047	50.6614	0.136987	289.214	2.1648	2.2887	519.515										289.214		2.2887		519.515		2.047	0.139498
			Cameca 1270	0.135933	0.861225	1.14535	50.905	0.144252	313.399	2.5529	3.31869	540.382										313.399		3.31869		540.382		1.14535	0.135933
			Cameca 4f	0.195301	0.325767		47.941		423.79	0.418852		694.55										423.79				694.55			0.195301
			Cameca 4f	0.198715	1.02904		48.733		520.57	1.18391		689.34										520.57	318.477		2.85196	689.34	519.515		0.198715	0.139498	1.5369	0.556348
