# Supplementary material for: Textural and geochemical constraints on andesitic plug emplacement prior to the 2004–2010 vulcanian explosions at Galeras volcano, Colombia
Source: Bull Volcanol. 2018 Dec 7;81(1):1. doi: 10.1007/s00445-018-1260-y (PMC6383983; doi:10.1007/s00445-018-1260-y)
Supplement: Supplementary file 7 — Textural (batch and CSD) and melt viscosity results (XLSX 86 kb) [file 445_2018_1260_MOESM7_ESM.xlsx]

## Sheet: Batch textural results & visc.
Online Resource 7: Textural and viscosity results
Textural and geochemical constraints on andesitic plug emplacement prior to the 2004-2010 vulcanian explosions at Galeras volcano, Colombia, Bulletin of Volcanology
Amelia A. Bain1*, Eliza S. Calder1, Joaquín A. Cortés2, Gloria Patricia Cortés J.3, Susan C. Loughlin4
1Grant Institute, The University of Edinburgh, Edinburgh, UK
2Department of Geography, Edge Hill University, Ormskirk, UK
3Servicio Geológico Colombiano, Observatorio de Manizales, Manizales, Colombia
4The Lyell Centre, British Geological Survey, UK
*Corresponding author: Amelia.Bain@ed.ac.uk
Sample name	Textural type	Eruption date	Repose time (days)	Ejected volume (m3)	Area analysed (mm2)	Pixel length in BSE images (microns)	Pixel length in images of plag. tracings (microns)	Number of (whole) crystals analysed	Smallest crystal analysed (minor axis in mm)	Smallest crystal analysed (minor axis in microns)	NA (mm-2)	ɸ	S	I	L	S/L	R2 for shape parameters from CSD Slice	Mean crystal area (µm2)	ln(n0 (mm-3))	CSD slope α (mm-1)	τmin (days)	τmax (days)	Gmin (mm/s)	Jmin (mm-3.s-1)	Gmax (mm/s)	Jmax (mm-3.s-1)	Gave (mm/s)	Jave (mm-3.s-1)	Log(Melt Viscosity (Pa.s)) @980°C (dry)	Log(Melt Viscosity (Pa.s)) @980°C (with H2O & F from SIMS)
AB2	Dense	11/12 Aug. 2004	46	1200000	0.348	0.0666014	0.0643844	1217	0.000263019	0.263019	3669.6	0.552204	1	1.25	5.5	0.181818	0.824707	115	18.1724	-110.945	46	46	2.26788e-09	0.176933	2.26788e-09	0.176933	2.26788e-09	0.176933	7.81103	7.3924
AB4	Inflated	11/12 Aug. 2004	46	1200000	0.338	0.102315	0.0759664	1391	0.000257157	0.257157	4364.37	0.32393	1	1.25	7	0.142857	0.798754	56	18.4898	-122.064	46	46	2.0613e-09	0.220889	2.0613e-09	0.220889	2.0613e-09	0.220889	7.68698	5.9706
AB5b	Scoriaceous	21 Nov. 2004	101	665000	0.228	0.102124	0.0596378	1001	0.000242815	0.242815	4886.86	0.403473	1	1.25	7	0.142857	0.840858	54	18.3334	-100.001	101	147	7.87341e-10	0.0721511	1.14593e-09	0.105012	9.66636e-10	0.0885816	7.63169	6.47561
AB6	Inflated	21 Nov. 2004	101	665000	0.464	0.101136	0.0745458	1818	0.000252308	0.252308	3981.12	0.341892	1	1.25	5.5	0.181818	0.81472	69	18.9021	-157.202	101	147	5.00855e-10	0.0810589	7.28967e-10	0.117977	6.14911e-10	0.0995178	7.58103	5.88842
AB8	Scoriaceous	12 July 2006	230	310000	0.649	0.100048	0.0862434	1080	0.000377013	0.377013	1842.73	0.510841	1	1.4	4.5	0.222222	0.884108	153	18.165	-139.495	230	745	1.11371e-10	0.00862442	3.60744e-10	0.0279356	2.36057e-10	0.01828	7.68355	7.15548
AB9	Scoriaceous	12 July 2006	230	310000	0.577	0.101233	0.0752439	1100	0.000332136	0.332136	2187.13	0.375483	1	1.15	8	0.125	0.788509	142	17.3853	-97.1498	230	745	1.59915e-10	0.00567862	5.17984e-10	0.0183938	3.38949e-10	0.0120362	7.62525	7.13543
AB10	Inflated	17 Jan. 2008	554	1100000	0.494	0.101305	0.0687113	3661	0.000155119	0.155119	8439.45	0.333629	1	1.25	2.1	0.47619	0.884913	31	21.5953	-467.347	554	1299	1.9065e-11	0.0455995	4.4703e-11	0.10692	3.1884e-11	0.0762598	7.65635	6.07977
AB14	Scoriaceous	17 Jan. 2008	554	1100000	0.505	0.102027	0.0756529	1443	0.000255825	0.255825	3441.27	0.386047	1	1.4	2.8	0.357143	0.8578	92	18.9549	-178.21	554	1299	4.99972e-11	0.00852987	1.17232e-10	0.0200005	8.36145e-11	0.0142652	7.95554	7.41752
AB15	Scoriaceous	17 Jan. 2008	554	1100000	0.178	0.0671206	0.0448148	828	0.000200613	0.200613	4796.05	0.37673	1	1.4	2.8	0.357143	0.868208	67	19.7847	-215.823	554	1299	4.12839e-11	0.0161498	9.6801e-11	0.0378675	6.90424e-11	0.0270087	7.84988	7.16941
AB16	Inflated	20 Feb. 2009	400	1431000	0.29	0.0669827	0.0623427	1433	0.00021131	0.21131	5476.37	0.402991	1	1.3	2.1	0.47619	0.856993	71	20.6109	-345.242	400	1699	1.97319e-11	0.0176348	8.38113e-11	0.0749037	5.17716e-11	0.0462692	7.63738	6.15201
AB18	Dense	20 Feb. 2009	400	1431000	0.379	0.0698933	0.0698933	1778	0.000236598	0.236598	5196.04	0.315626	1	1.4	2.2	0.454545	0.858179	43	20.8453	-368.027	400	1699	1.85103e-11	0.0209134	7.86225e-11	0.0888295	4.85664e-11	0.0548714	7.77855	6.79104
AB21	Dense	2 Jan. 2010	43	3560000	0.477	0.0694716	0.0694716	2957	0.000235134	0.235134	6437.14	0.450505	1	1.3	2.1	0.47619	0.860363	61	20.9521	-376.939	43	2015	1.52384e-11	0.0191572	7.1408e-10	0.897714	3.64659e-10	0.458436	7.92771	7.39901
AB22	Inflated	2 Jan. 2010	43	3560000	0.294	0.100344	0.0609934	3737	0.000246146	0.246146	12760.7	0.164301	1	3	10	0.1	0.686217	11	20.7924	-130.869	43	2015	4.3891e-11	0.0470328	2.05675e-09	2.20398	1.05032e-09	1.12551	7.95156	6.10035
MELT INCLUSION
Wt%H2O
1.44
1.44
1.44
1.44
					WtOHm		Temp(¡C)		H2Ov mol%	CO2vmol%	P(Mpa)
					1.004		850		79.2	20.8	21.7676
					1.004		900		78.9	21.1	23.7256
					1.004		950		78.6	21.4	25.6738
					1.004		980		78.4	21.6	26.8359

## Sheet: CSD data
Online Resource 7: Textural and viscosity results
Textural and geochemical constraints on andesitic plug emplacement prior to the 2004-2010 vulcanian explosions at ABeras volcano, Colombia, Bulletin of Volcanology
Amelia A. Bain1*, Eliza S. Calder1, Joaquín A. Cortés2, Gloria Patricia Cortés J.3, Susan C. Loughlin4
1Grant Institute, The University of Edinburgh, Edinburgh, UK
2Department of Geography, Edge Hill University, Ormskirk, UK
3Servicio Geológico Colombiano, Observatorio de Manizales, Manizales, Colombia
4The Lyell Centre, British Geological Survey, UK
*Corresponding author: Amelia.Bain@ed.ac.uk
Classic Crystal Size Distributions (CSD) from CSDCorrections (Higgins, 2000)
Key:
Mid Inter	The middle of the size interval (size bin)
ln(pop den)	Natural log of the population density
ln(min PD)	Minimum limit of the error calculated by CSDCorrections from counting statistics (minimum error)
ln(max PD)	Maximum limit of the error calculated by CSDCorrections from counting statistics (minimum error)
Cry Num	Number of crystals per unit volume in the size interval
Vol%	Per cent volume of crystals in the size interval
AB2								Vertical Errorbars
Mid Inter	ln(pop den)	ln(min PD)	ln(max PD)	Cry Num	Vol%			Positive error	Negative error
0.1755	8.29	7.89	8.57	321	6.82			0.28	0.4
0.1107	10.47	10.28	10.63	1790	9.581			0.16	0.19
0.0699	12.01	11.87	12.13	5260	7.06			0.12	0.14
0.0441	13.54	13.44	13.63	15400	5.202			0.09	0.1
0.0278	15.1	15.03	15.17	46300	3.917			0.07	0.07
0.0175	16.2	16.14	16.27	88100	1.873			0.07	0.06
0.0111	16.96	16.88	17.03	118000	0.629			0.07	0.08
0.007	16.87	16.73	17	68300	0.091			0.13	0.14
AB4
Mid Inter	ln(pop den)	ln(min PD)	ln(max PD)	Cry Num	Vol%			Positive error	Negative error
0.2233	7.33	6.83	7.66	156	4.233			0.33	0.5
0.1409	9.14	8.85	9.36	603	4.096			0.22	0.29
0.0889	11.08	10.92	11.22	2650	4.525			0.14	0.16
0.0561	12.89	12.79	12.98	10300	4.396			0.09	0.1
0.0354	14.49	14.42	14.56	32000	3.444			0.07	0.07
0.0223	15.81	15.75	15.86	75400	2.039			0.05	0.06
0.0141	16.66	16.6	16.72	112000	0.758			0.06	0.06
0.0089	17.47	17.4	17.53	158000	0.269			0.06	0.07
0.0056	17.22	17.08	17.35	77700	0.033			0.13	0.14
AB5b
Mid Inter	ln(pop den)	ln(min PD)	ln(max PD)	Cry Num	Vol%			Positive error	Negative error
0.2233	8.36	7.98	8.63	439	11.88			0.27	0.38
0.1409	9.11	8.67	9.42	589	4			0.31	0.44
0.0889	11.04	10.81	11.23	2560	4.37			0.19	0.23
0.0561	13.15	13.03	13.26	13300	5.714			0.11	0.12
0.0354	14.81	14.73	14.89	44300	4.767			0.08	0.08
0.0223	16.06	15.98	16.12	96600	2.614			0.06	0.08
0.0141	16.95	16.88	17.02	149000	1.013			0.07	0.07
0.0089	17.19	17.08	17.29	120000	0.204			0.1	0.11
0.0056	17.59	17.43	17.73	113000	0.048			0.14	0.16
AB6
Mid Inter	ln(pop den)	ln(min PD)	ln(max PD)	Cry Num	Vol%			Positive error	Negative error
0.2781	6.55	6.02	6.9	89.8	7.597			0.35	0.53
0.1755	8.05	7.68	8.32	254	5.389			0.27	0.37
0.1107	10.05	9.85	10.21	1180	6.284			0.16	0.2
0.0699	11.67	11.53	11.79	3750	5.029			0.12	0.14
0.0441	13.26	13.16	13.35	11600	3.924			0.09	0.1
0.0278	14.77	14.69	14.83	33100	2.803			0.06	0.08
0.0175	16.15	16.09	16.2	83300	1.771			0.05	0.06
0.0111	17.16	17.11	17.22	145000	0.774			0.06	0.05
0.007	17.8	17.73	17.86	172000	0.231			0.06	0.07
0.0044	17.68	17.55	17.8	96900	0.032			0.12	0.13
AB8
Mid Inter	ln(pop den)	ln(min PD)	ln(max PD)	Cry Num	Vol%			Positive error	Negative error
0.2275	6.98	6.49	7.31	113	8.75			0.33	0.49
0.1436	8.41	8.05	8.68	298	5.808			0.27	0.36
0.0906	10.3	10.09	10.47	1240	6.045			0.17	0.21
0.0572	11.65	11.49	11.79	3030	3.719			0.14	0.16
0.0361	13.22	13.1	13.32	9140	2.821			0.1	0.12
0.0228	14.75	14.66	14.83	26600	2.064			0.08	0.09
0.0144	16.3	16.24	16.36	79500	1.549			0.06	0.06
0.0091	16.91	16.83	16.98	91800	0.449			0.07	0.08
0.0057	16.75	16.6	16.89	49600	0.061			0.14	0.15
AB9
Mid Inter	ln(pop den)	ln(min PD)	ln(max PD)	Cry Num	Vol%			Positive error	Negative error
0.4045	5.47	4.85	5.85	44.4	5.024			0.38	0.62
0.2552	6.85	6.39	7.17	111	3.171			0.32	0.46
0.161	8.17	7.81	8.44	263	1.88			0.27	0.36
0.1016	10.19	10	10.35	1250	2.236			0.16	0.19
0.0641	12.13	12.02	12.23	5490	2.477			0.1	0.11
0.0405	13.45	13.36	13.53	13000	1.467			0.08	0.09
0.0255	14.91	14.84	14.97	35000	0.995			0.06	0.07
0.0161	15.82	15.75	15.89	55200	0.394			0.07	0.07
0.0102	16.06	15.96	16.16	44300	0.079			0.1	0.1
0.0064	15.34	14.98	15.61	13600	0.006			0.27	0.36
AB10
Mid Inter	ln(pop den)	ln(min PD)	ln(max PD)	Cry Num	Vol%			Positive error	Negative error
0.067	10.58	10.32	10.79	1210	9.848			0.21	0.26
0.0423	11.93	11.72	12.11	2960	6.031			0.18	0.21
0.0267	13.44	13.28	13.57	8410	4.307			0.13	0.16
0.0168	15.42	15.34	15.5	38600	4.972			0.08	0.08
0.0106	17.02	16.96	17.08	121000	3.909			0.06	0.06
0.0067	18.48	18.43	18.52	327000	2.653			0.04	0.05
0.0042	19.59	19.55	19.63	627000	1.278			0.04	0.04
0.0027	20.36	20.31	20.41	857000	0.438			0.05	0.05
0.0017	20.36	20.26	20.45	538000	0.069			0.09	0.1
AB14
Mid Inter	ln(pop den)	ln(min PD)	ln(max PD)	Cry Num	Vol%			Positive error	Negative error
0.1416	7.66	7.03	8.04	138	6.647			0.38	0.63
0.0893	9.25	8.84	9.54	427	5.181			0.29	0.41
0.0564	11.09	10.86	11.28	1710	5.194			0.19	0.23
0.0356	13.09	12.96	13.21	7970	6.093			0.12	0.13
0.0224	15.05	14.98	15.12	35600	6.848			0.07	0.07
0.0142	16.42	16.36	16.48	88600	4.276			0.06	0.06
0.0089	17.38	17.32	17.44	146000	1.767			0.06	0.06
0.0056	17.95	17.87	18.02	162000	0.492			0.07	0.08
0.0036	17.97	17.82	18.09	104000	0.079			0.12	0.15
AB15
Mid Inter	ln(pop den)	ln(min PD)	ln(max PD)	Cry Num	Vol%			Positive error	Negative error
0.0893	9.54	8.91	9.92	573	6.94			0.38	0.63
0.0564	11.13	10.72	11.42	1780	5.405			0.29	0.41
0.0356	12.69	12.4	12.91	5290	4.049			0.22	0.29
0.0224	15.13	15.01	15.24	38600	7.421			0.11	0.12
0.0142	16.71	16.63	16.79	118000	5.708			0.08	0.08
0.0089	17.89	17.81	17.96	242000	2.935			0.07	0.08
0.0056	18.56	18.47	18.64	298000	0.907			0.08	0.09
0.0036	18.49	18.31	18.65	176000	0.134			0.16	0.18
0.0022	17.29	14.76	17.94	33400	0.006			0.65	2.53
AB16
Mid Inter	ln(pop den)	ln(min PD)	ln(max PD)	Cry Num	Vol%			Positive error	Negative error
0.1062	8.44	7.76	8.84	226	7.594			0.4	0.68
0.067	9.65	9.09	10.01	481	4.063			0.36	0.56
0.0423	11.22	10.85	11.49	1450	3.071			0.27	0.37
0.0267	13.55	13.39	13.69	9390	5.003			0.14	0.16
0.0168	15.32	15.22	15.41	34900	4.665			0.09	0.1
0.0106	16.97	16.9	17.04	115000	3.864			0.07	0.07
0.0067	18.25	18.19	18.31	260000	2.196			0.06	0.06
0.0042	19.19	19.13	19.25	422000	0.894			0.06	0.06
0.0027	19.61	19.52	19.69	403000	0.214			0.08	0.09
0.0017	18.66	18.21	18.97	98400	0.013			0.31	0.45
AB18
Mid Inter	ln(pop den)	ln(min PD)	ln(max PD)	Cry Num	Vol%			Positive error	Negative error
0.0702	9.33	8.71	9.71	363	3.461			0.38	0.62
0.0443	11.82	11.58	12.01	2770	6.636			0.19	0.24
0.0279	13.44	13.27	13.58	8820	5.3			0.14	0.17
0.0176	15.23	15.12	15.32	33300	5.021			0.09	0.11
0.0111	16.91	16.84	16.98	114000	4.305			0.07	0.07
0.007	18.26	18.21	18.32	277000	2.634			0.06	0.05
0.0044	19.25	19.2	19.31	469000	1.123			0.06	0.05
0.0028	19.8	19.73	19.87	513000	0.308			0.07	0.07
0.0018	18.01	17.07	18.48	53700	0.008			0.47	0.94
AB21
Mid Inter	ln(pop den)	ln(min PD)	ln(max PD)	Cry Num	Vol%			Positive error	Negative error
0.067	10.1	9.77	10.35	754	6.362			0.25	0.33
0.0423	12.02	11.83	12.18	3220	6.835			0.16	0.19
0.0267	13.73	13.6	13.84	11300	5.999			0.11	0.13
0.0168	15.58	15.51	15.65	45400	6.074			0.07	0.07
0.0106	17.05	16.99	17.1	124000	4.154			0.05	0.06
0.0067	18.43	18.39	18.48	312000	2.634			0.05	0.04
0.0042	19.36	19.31	19.4	497000	1.053			0.04	0.05
0.0027	19.94	19.88	20	562000	0.299			0.06	0.06
0.0017	18.31	17.71	18.68	69300	0.009			0.37	0.6
AB22
Mid Inter	ln(pop den)	ln(min PD)	ln(max PD)	Cry Num	Vol%			Positive error	Negative error
0.0801	11.71	11.48	11.9	4510	6.638			0.19	0.23
0.0506	14.51	14.42	14.59	46500	17.18			0.08	0.09
0.0319	16.63	16.59	16.68	246000	22.81			0.05	0.04
0.0201	18.13	18.09	18.16	691000	16.11			0.03	0.04
0.0127	19.15	19.12	19.18	1210000	7.1			0.03	0.03
0.008	19.44	19.39	19.48	1020000	1.503			0.04	0.05
0.0051	16.34	14.78	16.93	29200	0.01			0.59	1.56
0.0032	20.64	20.57	20.7	1350000	0.125			0.06	0.07
